# Supplementary material for: (3,6-Dichloro­pyridin-2-yl)(3,5-dimethyl-1H-pyrazol-1-yl)methanone
Source: Acta Crystallogr Sect E Struct Rep Online. 2008 Jun 7;64(Pt 7):o1224. doi: 10.1107/S1600536808015006 (PMC2961666; doi:10.1107/S1600536808015006)
Supplement: Supplementary file 1 [file e-64-o1224-sup1.cif]

##############################################################################
###                                                                        ###
###        Electronic paper (Acta Crystallographica Section E)             ###
###                                                                        ###
##############################################################################
#                                                                            #
# This CIF contains the data in a paper accepted for publication in Acta     #
# Crystallographica Section E. It conforms to the requirements of Notes      #
# for Authors for Section E, and has been peer reviewed under the auspices   #
# of the IUCr Commission on Journals.                                        #
#                                                                            #
# Full details of the Crystallographic Information File format               #
# are given in the paper "The Crystallographic Information File (CIF):       #
# a New Standard Archive File for Crystallography" by S. R. Hall, F. H.      #
# Allen and I. D. Brown [Acta Cryst. (1991), A47, 655-685].                  #
#                                                                            #
# The current version of the core CIF dictionary is obtainable from          #
# ftp://ftp.iucr.org/pub/cif_core.dic. The current version number is 2.4.    #
#                                                                            #
# Software is freely available for graphical display of the structure(s) in  #
# this CIF.  For information consult the CIF home page http://www.iucr.org/  #
# cif/home.html                                                              #
#                                                                            #
# This file may be used for bona fide research purposes within the           #
# scientific community so long as proper attribution is given to the journal # 
# article from which it was obtained.                                        #
#                                                                            #
##############################################################################
                                             
data_I
_audit_creation_method     SHELXL-97
_chemical_name_systematic
;
(3,6-Dichloropyridin-2-yl)(3,5-dimethyl-1<i>H</i>-pyrazol-1-yl)methanone
;
_chemical_name_common     ?
_chemical_formula_moiety     'C11 H9 Cl2 N3 O'
_chemical_formula_sum     'C11 H9 Cl2 N3 O'
_chemical_formula_weight     270.11
_chemical_melting_point     ?
_symmetry_cell_setting     triclinic
_symmetry_space_group_name_H-M     'P -1'
_symmetry_space_group_name_Hall     '-P 1'
loop_
    _symmetry_equiv_pos_as_xyz
    'x, y, z'
    '-x, -y, -z'
_cell_length_a     7.3440(10)
_cell_length_b     8.7981(12)
_cell_length_c     9.6490(14)
_cell_angle_alpha     75.554(2)
_cell_angle_beta     89.627(3)
_cell_angle_gamma     86.819(2)
_cell_volume     602.79(15)
_cell_formula_units_Z     2
_cell_measurement_reflns_used     1363
_cell_measurement_theta_min     2.16
_cell_measurement_theta_max     27.397
_cell_measurement_temperature     298(2)
_exptl_crystal_description     block
_exptl_crystal_colour     colourless
_exptl_crystal_size_max     0.50
_exptl_crystal_size_mid     0.49
_exptl_crystal_size_min     0.48
_exptl_crystal_density_diffrn     1.488
_exptl_crystal_density_meas     ?
_exptl_crystal_density_method     'not measured'
_exptl_crystal_F_000     276
_exptl_absorpt_coefficient_mu     0.524
_exptl_absorpt_correction_type     multi-scan
_exptl_absorpt_process_details     '(SADABS; Sheldrick, 1996)'
_exptl_absorpt_correction_T_min     0.7796
_exptl_absorpt_correction_T_max     0.7870
_exptl_special_details
;
;
_diffrn_ambient_temperature     298(2)
_diffrn_radiation_type     MoK\a
_diffrn_radiation_wavelength     0.71073
_diffrn_radiation_source     'fine-focus sealed tube'
_diffrn_radiation_monochromator     graphite
_diffrn_measurement_device_type     'Bruker SMART CCD area-detector'
_diffrn_measurement_method     '\f and \w'
_diffrn_detector_area_resol_mean     ?
_diffrn_reflns_number     3145
_diffrn_reflns_av_R_equivalents     0.0378
_diffrn_reflns_av_sigmaI/netI     0.0601
_diffrn_reflns_theta_min     2.18
_diffrn_reflns_theta_max     25.00
_diffrn_reflns_theta_full     25.00
_diffrn_measured_fraction_theta_max     0.985
_diffrn_measured_fraction_theta_full     0.985
_diffrn_reflns_limit_h_min     -8
_diffrn_reflns_limit_h_max     8
_diffrn_reflns_limit_k_min     -9
_diffrn_reflns_limit_k_max     10
_diffrn_reflns_limit_l_min     -9
_diffrn_reflns_limit_l_max     11
_diffrn_standards_number     ?
_diffrn_standards_interval_count     ?
_diffrn_standards_interval_time     ?
_diffrn_standards_decay_%     ?
_refine_special_details
;
Refinement of <i>F</i>^2^ against ALL reflections. The weighted <i>R</i>-factor
<i>wR</i> and goodness of fit <i>S</i> are based on <i>F</i>^2^, conventional
<i>R</i>-factors <i>R</i> are based on <i>F</i>, with <i>F</i> set to zero for
negative <i>F</i>^2^. The threshold expression of <i>F</i>^2^ >
\s(<i>F</i>^2^) is used only for calculating <i>R</i>-factors(gt) <i>etc</i>.
and is not relevant to the choice of reflections for refinement.
<i>R</i>-factors based on <i>F</i>^2^ are statistically about twice as large
as those based on <i>F</i>, and <i>R</i>- factors based on ALL data will be
even larger.
;
_reflns_number_total     2102
_reflns_number_gt     1543
_reflns_threshold_expression     I>2\s(I)
_refine_ls_structure_factor_coef     Fsqd
_refine_ls_matrix_type     full
_refine_ls_R_factor_all     0.0647
_refine_ls_R_factor_gt     0.0442
_refine_ls_wR_factor_gt     0.1096
_refine_ls_wR_factor_ref     0.1263
_refine_ls_goodness_of_fit_ref     1.044
_refine_ls_restrained_S_all     1.044
_refine_ls_number_reflns     2101
_refine_ls_number_parameters     154
_refine_ls_number_restraints     0
_refine_ls_hydrogen_treatment     constr
_refine_ls_weighting_scheme     calc
_refine_ls_weighting_details
         'calc w=1/[\s^2^(Fo^2^)+(0.0468P)^2^+0.2168P] where P=(Fo^2^+2Fc^2^)/3'
_atom_sites_solution_hydrogens     geom
_atom_sites_solution_primary     direct
_atom_sites_solution_secondary     difmap
_refine_ls_shift/su_max     0.000
_refine_ls_shift/su_mean     0.000
_refine_diff_density_max     0.224
_refine_diff_density_min     -0.274
_refine_ls_extinction_method     none
_refine_ls_extinction_coef     ?
loop_
    _atom_type_symbol
    _atom_type_description
    _atom_type_scat_dispersion_real
    _atom_type_scat_dispersion_imag
    _atom_type_scat_source
    'C' 'C' 0.0033 0.0016
                         'International Tables Vol C Tables 4.2.6.8 and 6.1.1.4'
    'H' 'H' 0.0000 0.0000
                         'International Tables Vol C Tables 4.2.6.8 and 6.1.1.4'
    'N' 'N' 0.0061 0.0033
                         'International Tables Vol C Tables 4.2.6.8 and 6.1.1.4'
    'O' 'O' 0.0106 0.0060
                         'International Tables Vol C Tables 4.2.6.8 and 6.1.1.4'
    'Ni' 'Ni' 0.3393 1.1124
                         'International Tables Vol C Tables 4.2.6.8 and 6.1.1.4'
    'Cl' 'Cl' 0.1484 0.1585
                         'International Tables Vol C Tables 4.2.6.8 and 6.1.1.4'
_computing_data_collection     'SMART (Siemens, 1996)'
_computing_cell_refinement     'SAINT (Siemens, 1996)'
_computing_data_reduction     'SAINT (Siemens, 1996)'
_computing_structure_solution     'SHELXS97 (Sheldrick, 2008)'
_computing_structure_refinement     'SHELXL97 (Sheldrick, 2008)'
_computing_molecular_graphics     'SHELXTL (Sheldrick, 2008)'
_computing_publication_material     'SHELXTL (Sheldrick, 2008)'
loop_
    _atom_site_type_symbol
    _atom_site_label
    _atom_site_fract_x
    _atom_site_fract_y
    _atom_site_fract_z
    _atom_site_U_iso_or_equiv
    _atom_site_adp_type
    _atom_site_calc_flag
    _atom_site_refinement_flags
    _atom_site_occupancy
    _atom_site_disorder_assembly
    _atom_site_disorder_group
    Cl Cl1 0.60627(11) 0.85128(9) 0.94981(8) 0.0634(3) Uani d . 1 . .
    Cl Cl2 0.90422(12) 0.19393(9) 0.92556(10) 0.0712(3) Uani d . 1 . .
    N N1 0.8160(3) 0.4899(3) 0.8173(2) 0.0434(5) Uani d . 1 . .
    N N2 0.6305(3) 0.7559(2) 0.5846(2) 0.0415(5) Uani d . 1 . .
    N N3 0.4844(3) 0.6627(2) 0.6266(2) 0.0421(5) Uani d . 1 . .
    O O1 0.8838(3) 0.8463(3) 0.6636(2) 0.0712(7) Uani d . 1 . .
    C C1 0.7630(4) 0.7572(3) 0.6853(3) 0.0440(6) Uani d . 1 . .
    C C2 0.7517(3) 0.6330(3) 0.8231(2) 0.0368(6) Uani d . 1 . .
    C C3 0.6925(3) 0.6653(3) 0.9493(3) 0.0407(6) Uani d . 1 . .
    C C4 0.6996(4) 0.5468(3) 1.0739(3) 0.0469(7) Uani d . 1 . .
    H H4 0.6596 0.5662 1.1598 0.056 Uiso calc R 1 . .
    C C5 0.7666(4) 0.4004(3) 1.0686(3) 0.0488(7) Uani d . 1 . .
    H H5 0.7746 0.3181 1.1508 0.059 Uiso calc R 1 . .
    C C6 0.8220(4) 0.3782(3) 0.9384(3) 0.0445(7) Uani d . 1 . .
    C C7 0.7566(5) 0.9440(4) 0.3653(3) 0.0670(9) Uani d . 1 . .
    H H7A 0.7593 1.0332 0.4056 0.101 Uiso calc R 1 . .
    H H7B 0.7259 0.9789 0.2654 0.101 Uiso calc R 1 . .
    H H7C 0.8743 0.8890 0.3764 0.101 Uiso calc R 1 . .
    C C8 0.6167(4) 0.8362(3) 0.4409(3) 0.0483(7) Uani d . 1 . .
    C C9 0.4615(4) 0.7924(3) 0.3939(3) 0.0548(8) Uani d . 1 . .
    H H9 0.4145 0.8254 0.3013 0.066 Uiso calc R 1 . .
    C C10 0.3819(4) 0.6865(3) 0.5110(3) 0.0444(6) Uani d . 1 . .
    C C11 0.2080(4) 0.6066(4) 0.5140(3) 0.0622(8) Uani d . 1 . .
    H H11A 0.1074 0.6782 0.5223 0.093 Uiso calc R 1 . .
    H H11B 0.2091 0.5166 0.5944 0.093 Uiso calc R 1 . .
    H H11C 0.1953 0.5733 0.4272 0.093 Uiso calc R 1 . .
loop_
    _atom_site_aniso_label
    _atom_site_aniso_U_11
    _atom_site_aniso_U_22
    _atom_site_aniso_U_33
    _atom_site_aniso_U_12
    _atom_site_aniso_U_13
    _atom_site_aniso_U_23
    Cl1 0.0743(6) 0.0459(4) 0.0697(5) 0.0120(4) 0.0039(4) -0.0172(4)
    Cl2 0.0775(6) 0.0408(4) 0.0948(7) 0.0118(4) -0.0144(5) -0.0188(4)
    N1 0.0444(13) 0.0417(13) 0.0441(13) 0.0003(10) -0.0022(10) -0.0110(10)
    N2 0.0448(13) 0.0369(12) 0.0379(12) -0.0010(10) 0.0017(10) -0.0006(9)
    N3 0.0440(13) 0.0414(12) 0.0388(12) -0.0010(10) 0.0006(10) -0.0062(9)
    O1 0.0706(15) 0.0756(16) 0.0611(14) -0.0326(13) -0.0013(11) 0.0012(11)
    C1 0.0466(16) 0.0413(15) 0.0422(15) -0.0033(13) 0.0020(12) -0.0066(12)
    C2 0.0338(13) 0.0387(14) 0.0360(13) -0.0027(11) -0.0032(10) -0.0058(11)
    C3 0.0382(14) 0.0390(14) 0.0438(15) 0.0000(12) -0.0031(11) -0.0084(12)
    C4 0.0507(17) 0.0510(17) 0.0380(15) -0.0034(13) -0.0011(12) -0.0088(12)
    C5 0.0527(18) 0.0462(17) 0.0406(15) -0.0082(13) -0.0079(13) 0.0036(12)
    C6 0.0415(15) 0.0343(14) 0.0559(17) 0.0001(11) -0.0102(12) -0.0083(12)
    C7 0.079(2) 0.062(2) 0.0488(18) -0.0075(18) 0.0099(16) 0.0091(15)
    C8 0.0604(19) 0.0408(15) 0.0373(15) 0.0049(13) 0.0037(13) 0.0009(12)
    C9 0.064(2) 0.0595(19) 0.0359(15) 0.0079(16) -0.0081(14) -0.0047(13)
    C10 0.0488(16) 0.0445(15) 0.0382(14) 0.0057(12) -0.0024(12) -0.0090(12)
    C11 0.0570(19) 0.076(2) 0.0561(19) -0.0005(17) -0.0078(15) -0.0219(16)
_geom_special_details
;
All e.s.d.'s (except the e.s.d. in the dihedral angle between two l.s. planes)
are estimated using the full covariance matrix. The cell e.s.d.'s are taken
into account individually in the estimation of e.s.d.'s in distances, angles
and torsion angles; correlations between e.s.d.'s in cell parameters are only
used when they are defined by crystal symmetry. An approximate (isotropic)
treatment of cell e.s.d.'s is used for estimating e.s.d.'s involving l.s.
planes.
;
loop_
    _geom_bond_atom_site_label_1
    _geom_bond_atom_site_label_2
    _geom_bond_site_symmetry_2
    _geom_bond_distance
    _geom_bond_publ_flag
    Cl1 C3 . 1.722(3) ?
    Cl2 C6 . 1.732(3) ?
    N1 C6 . 1.325(3) ?
    N1 C2 . 1.334(3) ?
    N2 C1 . 1.382(3) ?
    N2 N3 . 1.383(3) ?
    N2 C8 . 1.392(3) ?
    N3 C10 . 1.316(3) ?
    O1 C1 . 1.199(3) ?
    C1 C2 . 1.502(3) ?
    C2 C3 . 1.380(3) ?
    C3 C4 . 1.380(4) ?
    C4 C5 . 1.366(4) ?
    C4 H4 . 0.9300 ?
    C5 C6 . 1.375(4) ?
    C5 H5 . 0.9300 ?
    C7 C8 . 1.496(4) ?
    C7 H7A . 0.9600 ?
    C7 H7B . 0.9600 ?
    C7 H7C . 0.9600 ?
    C8 C9 . 1.340(4) ?
    C9 C10 . 1.419(4) ?
    C9 H9 . 0.9300 ?
    C10 C11 . 1.488(4) ?
    C11 H11A . 0.9600 ?
    C11 H11B . 0.9600 ?
    C11 H11C . 0.9600 ?
loop_
    _geom_angle_atom_site_label_1
    _geom_angle_atom_site_label_2
    _geom_angle_atom_site_label_3
    _geom_angle_site_symmetry_1
    _geom_angle_site_symmetry_3
    _geom_angle
    _geom_angle_publ_flag
    C6 N1 C2 . . 117.4(2) ?
    C1 N2 N3 . . 118.3(2) ?
    C1 N2 C8 . . 130.2(2) ?
    N3 N2 C8 . . 111.5(2) ?
    C10 N3 N2 . . 104.7(2) ?
    O1 C1 N2 . . 123.1(2) ?
    O1 C1 C2 . . 121.5(2) ?
    N2 C1 C2 . . 115.3(2) ?
    N1 C2 C3 . . 122.1(2) ?
    N1 C2 C1 . . 114.8(2) ?
    C3 C2 C1 . . 123.0(2) ?
    C4 C3 C2 . . 119.4(3) ?
    C4 C3 Cl1 . . 120.5(2) ?
    C2 C3 Cl1 . . 120.03(19) ?
    C5 C4 C3 . . 118.7(3) ?
    C5 C4 H4 . . 120.6 ?
    C3 C4 H4 . . 120.6 ?
    C4 C5 C6 . . 118.1(2) ?
    C4 C5 H5 . . 121.0 ?
    C6 C5 H5 . . 121.0 ?
    N1 C6 C5 . . 124.3(3) ?
    N1 C6 Cl2 . . 115.9(2) ?
    C5 C6 Cl2 . . 119.8(2) ?
    C8 C7 H7A . . 109.5 ?
    C8 C7 H7B . . 109.5 ?
    H7A C7 H7B . . 109.5 ?
    C8 C7 H7C . . 109.5 ?
    H7A C7 H7C . . 109.5 ?
    H7B C7 H7C . . 109.5 ?
    C9 C8 N2 . . 105.3(2) ?
    C9 C8 C7 . . 131.3(3) ?
    N2 C8 C7 . . 123.4(3) ?
    C8 C9 C10 . . 107.6(2) ?
    C8 C9 H9 . . 126.2 ?
    C10 C9 H9 . . 126.2 ?
    N3 C10 C9 . . 110.9(2) ?
    N3 C10 C11 . . 120.8(2) ?
    C9 C10 C11 . . 128.3(2) ?
    C10 C11 H11A . . 109.5 ?
    C10 C11 H11B . . 109.5 ?
    H11A C11 H11B . . 109.5 ?
    C10 C11 H11C . . 109.5 ?
    H11A C11 H11C . . 109.5 ?
    H11B C11 H11C . . 109.5 ?
loop_
    _geom_torsion_atom_site_label_1
    _geom_torsion_atom_site_label_2
    _geom_torsion_atom_site_label_3
    _geom_torsion_atom_site_label_4
    _geom_torsion_site_symmetry_1
    _geom_torsion_site_symmetry_2
    _geom_torsion_site_symmetry_3
    _geom_torsion_site_symmetry_4
    _geom_torsion
    _geom_torsion_publ_flag
    C1 N2 N3 C10 . . . . 179.3(2) ?
    C8 N2 N3 C10 . . . . -0.6(3) ?
    N3 N2 C1 O1 . . . . -171.8(3) ?
    C8 N2 C1 O1 . . . . 8.1(5) ?
    N3 N2 C1 C2 . . . . 11.2(3) ?
    C8 N2 C1 C2 . . . . -169.0(2) ?
    C6 N1 C2 C3 . . . . -0.2(4) ?
    C6 N1 C2 C1 . . . . 175.1(2) ?
    O1 C1 C2 N1 . . . . -98.9(3) ?
    N2 C1 C2 N1 . . . . 78.2(3) ?
    O1 C1 C2 C3 . . . . 76.4(4) ?
    N2 C1 C2 C3 . . . . -106.5(3) ?
    N1 C2 C3 C4 . . . . 0.0(4) ?
    C1 C2 C3 C4 . . . . -174.9(2) ?
    N1 C2 C3 Cl1 . . . . -178.62(19) ?
    C1 C2 C3 Cl1 . . . . 6.4(3) ?
    C2 C3 C4 C5 . . . . 0.4(4) ?
    Cl1 C3 C4 C5 . . . . 179.1(2) ?
    C3 C4 C5 C6 . . . . -0.7(4) ?
    C2 N1 C6 C5 . . . . 0.0(4) ?
    C2 N1 C6 Cl2 . . . . 179.37(18) ?
    C4 C5 C6 N1 . . . . 0.5(4) ?
    C4 C5 C6 Cl2 . . . . -178.9(2) ?
    C1 N2 C8 C9 . . . . -179.9(3) ?
    N3 N2 C8 C9 . . . . 0.0(3) ?
    C1 N2 C8 C7 . . . . 1.1(5) ?
    N3 N2 C8 C7 . . . . -179.1(3) ?
    N2 C8 C9 C10 . . . . 0.5(3) ?
    C7 C8 C9 C10 . . . . 179.5(3) ?
    N2 N3 C10 C9 . . . . 0.9(3) ?
    N2 N3 C10 C11 . . . . -179.3(2) ?
    C8 C9 C10 N3 . . . . -0.9(3) ?
    C8 C9 C10 C11 . . . . 179.3(3) ?
loop_
    _geom_hbond_atom_site_label_D
    _geom_hbond_atom_site_label_H
    _geom_hbond_atom_site_label_A
    _geom_hbond_site_symmetry_A
    _geom_hbond_distance_DH
    _geom_hbond_distance_HA
    _geom_hbond_distance_DA
    _geom_hbond_angle_DHA
    _geom_hbond_publ_flag
    C11 H11C N1 2_666 0.96 2.56 3.514(4) 174 y
data_global
_journal_date_recd_electronic     2008-04-10
_journal_date_accepted     2008-05-18
_journal_name_full     'Acta Crystallographica, Section E'
_journal_year     2008
_journal_volume     64
_journal_issue      7
_journal_page_first     o1224
_journal_page_last     o1224
_journal_paper_category     QO
_journal_coeditor_code     BG2182
_publ_contact_author_name     'Xian-Hong Yin'
_publ_contact_author_address
;
      Department of Chemistry
      Guangxi University for Nationalities
      Nanning 530004
      People's Republic of China
;
_publ_contact_author_email     yxhphd@163.com
_publ_contact_author_fax     '0086-771-3262396'
_publ_contact_author_phone     '0086-771-3262396'
_publ_section_title
;
(3,6-Dichloropyridin-2-yl)(3,5-dimethyl-1<i>H</i>-pyrazol-1-yl)methanone
;
loop_
    _publ_author_name
    _publ_author_address
    'Yue Zhuang'
;
Department of Chemistry
Guangxi University for Nationalities
Nanning 530004
People's Republic of China
;
    'Shan-Shan Zhang'
;
Department of Chemistry
Guangxi University
Nanning 530006
People's Republic of China
;
    'Xian-Hong Yin'
;
Department of Chemistry
Guangxi University
Nanning 530006
People's Republic of China
;
    'Kai Zhao'
;
Department of Chemistry
Guangxi University for Nationalities
Nanning 530004
People's Republic of China
;
    'Lin, Cui-Wu'
;
College of Chemistry and Chemical Engineering
Guangxi University
Nanning 530006
People's Republic of China
;
