# Supplementary material for: (3,6-Dichloro­pyridin-2-yl)(3,5-dimethyl-1H-pyrazol-1-yl)methanone
Source: Acta Crystallogr Sect E Struct Rep Online. 2008 Jun 7;64(Pt 7):o1224. doi: 10.1107/S1600536808015006 (PMC2961666; doi:10.1107/S1600536808015006)
Supplement: Supplementary file 2 [file e-64-o1224-Isup2.hkl]

# 
# h,k,l, Fc-squared, Fo-squared, sigma(Fo-squared) and status flag 
# 
data_I
_shelx_title ' 070807c                in P-1' 
_shelx_refln_list_code          4 
_shelx_F_calc_maximum       95.29 
_exptl_crystal_F_000       276.00 
_reflns_d_resolution_high  0.8408 
 
loop_ 
 _symmetry_equiv_pos_as_xyz 
 'x, y, z' 
 '-x, -y, -z' 
 
_cell_length_a     7.3440 
_cell_length_b     8.7980 
_cell_length_c     9.6490 
_cell_angle_alpha  75.554 
_cell_angle_beta   89.627 
_cell_angle_gamma  86.819 
 
_shelx_F_squared_multiplier     1.000 
 
loop_ 
 _refln_index_h 
 _refln_index_k 
 _refln_index_l 
 _refln_F_squared_calc 
 _refln_F_squared_meas 
 _refln_F_squared_sigma 
 _refln_observed_status 
   1   0   0      710.23      726.92     40.01 o 
   2   0   0     1354.95     1334.57     73.22 o 
   3   0   0      168.60      179.15     10.54 o 
   4   0   0      242.42      250.61     14.75 o 
   5   0   0       27.95       25.03      2.70 o 
   6   0   0       90.12      102.25      7.36 o 
   7   0   0       45.75       39.59      4.15 o 
   8   0   0       20.89       30.60      5.36 o 
  -7   1   0       24.05       30.56      4.09 o 
  -6   1   0        8.93        4.58      1.94 o 
  -5   1   0       53.59       47.81      4.02 o 
  -4   1   0      271.21      220.95     13.19 o 
  -3   1   0       21.94       25.79      2.21 o 
  -2   1   0      239.59      266.66     15.14 o 
  -1   1   0      330.90      307.23     12.34 o 
   0   1   0      247.31      241.28     10.92 o 
   1   1   0      674.06      634.16     25.36 o 
   2   1   0     6746.04     6292.44    201.27 o 
   3   1   0      345.89      392.21     24.99 o 
   4   1   0      580.72      645.20     38.16 o 
   5   1   0       17.68       16.73      1.30 o 
   6   1   0      203.52      218.36      7.84 o 
   7   1   0       52.89       48.92      3.39 o 
   8   1   0        0.37       -1.90      2.31 o 
  -7   2   0        0.40       -0.93      1.06 o 
  -6   2   0      424.47      401.00     23.62 o 
  -5   2   0        1.12        2.63      1.12 o 
  -4   2   0       60.61       62.68      3.39 o 
  -3   2   0       37.71       35.36      2.18 o 
  -2   2   0     1996.57     2145.13    117.66 o 
  -1   2   0     2694.26     2428.29    132.94 o 
   0   2   0     2458.75     2431.19     77.85 o 
   1   2   0      394.44      406.92     13.30 o 
   2   2   0      284.21      323.54     10.62 o 
   3   2   0      355.17      423.21     13.95 o 
   4   2   0     1766.19     1821.15     58.69 o 
   5   2   0      116.98      116.25      4.39 o 
   6   2   0       27.70       20.76      2.19 o 
   7   2   0       49.80       45.58      4.70 o 
   8   2   0       35.12       38.18      5.24 o 
  -8   3   0        0.48       -0.94      1.72 o 
  -7   3   0        9.57        9.34      2.61 o 
  -6   3   0        1.28        0.36      1.33 o 
  -5   3   0        0.01       -1.32      0.95 o 
  -4   3   0     1428.29     1515.13     84.14 o 
  -3   3   0      235.71      221.18     13.37 o 
  -2   3   0      426.64      422.04     24.03 o 
  -1   3   0       87.66       80.69      5.17 o 
   0   3   0     1360.61     1279.06     51.12 o 
   1   3   0       93.30       90.96      3.26 o 
   2   3   0      186.36      194.33      6.61 o 
   3   3   0      263.36      268.07     10.26 o 
   4   3   0      349.40      370.71     12.45 o 
   5   3   0       12.07       15.81      1.82 o 
   6   3   0      205.65      224.00     10.19 o 
   7   3   0        1.76        2.34      2.16 o 
   8   3   0        1.76        3.21      2.60 o 
  -7   4   0        0.44        1.56      1.89 o 
  -6   4   0       11.39       14.43      2.96 o 
  -5   4   0        1.11        1.17      1.66 o 
  -4   4   0       97.58       98.42      7.15 o 
  -3   4   0       23.38       26.29      2.81 o 
  -2   4   0      899.26     1096.07     60.93 o 
  -1   4   0      203.01      182.73     10.98 o 
   0   4   0      496.86      550.89     46.29 o 
   1   4   0        9.42        9.02      0.76 o 
   2   4   0      761.98      780.04     37.05 o 
   3   4   0      135.75      159.72      6.41 o 
   4   4   0        1.05        1.65      0.89 o 
   5   4   0       85.27       81.53      4.43 o 
   6   4   0       32.56       31.82      2.77 o 
   7   4   0        4.53        7.01      2.54 o 
   8   4   0        1.07        1.87      2.61 o 
  -7   5   0        1.01       -0.30      2.40 o 
  -6   5   0       79.96       78.80      6.83 o 
  -5   5   0        9.68       10.64      2.79 o 
  -4   5   0        0.76        0.43      1.57 o 
  -3   5   0      277.87      255.84     15.67 o 
  -2   5   0      123.84      113.52      7.62 o 
  -1   5   0      103.21      112.44      7.39 o 
   0   5   0      408.51      377.66     21.74 o 
   1   5   0      206.82      196.15      8.65 o 
   2   5   0       41.11       37.82      2.42 o 
   3   5   0       29.41       26.36      2.13 o 
   4   5   0        4.94        5.98      1.33 o 
   5   5   0       27.07       30.39      3.15 o 
   6   5   0       43.31       43.18      4.61 o 
   7   5   0       27.53       36.35      4.95 o 
  -6   6   0        0.22       -2.25      2.21 o 
  -5   6   0        0.07       -0.86      2.05 o 
  -4   6   0      139.92      139.46      9.89 o 
  -3   6   0      224.33      206.48     13.22 o 
  -2   6   0       22.12       22.12      3.05 o 
  -1   6   0      270.96      242.21     14.75 o 
   0   6   0      486.52      424.23     24.57 o 
   1   6   0       39.16       36.04      3.13 o 
   2   6   0      231.98      232.77     10.36 o 
   3   6   0      124.77      119.26      5.95 o 
   4   6   0       94.75      105.86      5.50 o 
   5   6   0       27.94       28.13      2.54 o 
   6   6   0        3.14        5.75      2.65 o 
   7   6   0        4.94        2.41      2.60 o 
  -5   7   0       44.86       44.89      5.10 o 
  -4   7   0       96.94      114.75      8.73 o 
  -3   7   0        1.42       -0.92      1.55 o 
  -2   7   0        9.98        4.71      1.95 o 
  -1   7   0       99.10       84.16      6.31 o 
   0   7   0       22.91       17.66      2.75 o 
   1   7   0       83.06       73.54      4.19 o 
   2   7   0       46.40       45.61      3.10 o 
   3   7   0      208.38      227.87     13.91 o 
   4   7   0       44.60       50.01      3.40 o 
   5   7   0       20.34       25.27      2.78 o 
   6   7   0        0.29        0.59      2.36 o 
  -4   8   0        0.24       -0.11      2.28 o 
  -3   8   0      124.99      137.51     10.05 o 
  -2   8   0      111.77      105.02      7.92 o 
  -1   8   0        2.26        1.43      1.64 o 
   0   8   0        1.46       -0.80      1.35 o 
   1   8   0       26.95       26.99      3.56 o 
   2   8   0       21.99       22.22      2.64 o 
   3   8   0      186.12      192.20      9.20 o 
   4   8   0       23.44       27.29      3.04 o 
   5   8   0       72.91       82.04      7.56 o 
  -3   9   0      107.26       97.80      8.04 o 
  -2   9   0        0.00       -2.36      1.92 o 
  -1   9   0       81.10       83.17      6.79 o 
   0   9   0       17.42       20.24      3.43 o 
   1   9   0      169.82      164.80     11.22 o 
   2   9   0       26.64       33.80      3.34 o 
   3   9   0        8.47        6.90      1.97 o 
   4   9   0        0.30        0.87      1.75 o 
   0  10   0        6.91       10.72      3.03 o 
   1  10   0       31.64       31.28      4.57 o 
  -3  -9   1        0.28       -1.56      1.37 o 
  -2  -9   1       20.31       17.05      4.22 o 
  -1  -9   1        2.79        1.65      1.83 o 
   0  -9   1        8.90        5.09      2.51 o 
   1  -9   1       33.53       22.85      3.83 o 
   2  -9   1        3.24        1.73      2.16 o 
   3  -9   1       78.31      100.76      8.44 o 
  -5  -8   1       40.76       52.95      5.97 o 
  -4  -8   1        5.59        4.72      2.73 o 
  -3  -8   1      130.23      135.63      7.02 o 
  -2  -8   1        3.85        1.94      1.73 o 
  -1  -8   1        4.44       -0.34      1.29 o 
   0  -8   1        1.75        0.36      1.52 o 
   1  -8   1       91.96       88.18      6.79 o 
   2  -8   1        1.02        0.74      2.03 o 
   3  -8   1       79.67       86.44      7.27 o 
   4  -8   1        0.91       -3.60      2.40 o 
  -6  -7   1        0.00       -1.20      2.64 o 
  -5  -7   1        1.94        1.85      2.31 o 
  -4  -7   1        6.10        4.42      1.64 o 
  -3  -7   1       56.65       67.10      4.09 o 
  -2  -7   1      220.75      219.91     10.09 o 
  -1  -7   1      482.07      481.62     20.39 o 
   0  -7   1       34.63       27.90      3.22 o 
   1  -7   1       48.30       42.80      4.05 o 
   2  -7   1        0.79       -1.92      1.41 o 
   3  -7   1        9.73        6.23      2.41 o 
   4  -7   1        1.79        1.36      2.08 o 
   5  -7   1       18.08       15.48      3.69 o 
  -7  -6   1        5.65        8.47      3.40 o 
  -6  -6   1        0.67       -3.08      2.05 o 
  -5  -6   1        0.10        0.01      2.15 o 
  -4  -6   1       10.67        8.99      1.71 o 
  -3  -6   1      215.33      232.10     12.78 o 
  -2  -6   1        9.25        8.46      1.95 o 
  -1  -6   1      265.69      243.71      8.57 o 
   0  -6   1       50.52       45.57      3.89 o 
   1  -6   1      402.45      406.95     23.82 o 
   2  -6   1      183.22      188.86     12.08 o 
   3  -6   1       41.28       43.64      4.30 o 
   4  -6   1       18.94       14.54      3.12 o 
   5  -6   1       27.40       29.88      4.51 o 
   6  -6   1        9.59        7.55      3.48 o 
  -7  -5   1       44.60       46.26      5.86 o 
  -6  -5   1        0.44        1.27      2.00 o 
  -5  -5   1       26.82       22.11      3.66 o 
  -4  -5   1       29.15       26.52      2.21 o 
  -3  -5   1       65.37       69.08      4.00 o 
  -2  -5   1      149.37      144.72      5.26 o 
  -1  -5   1      627.73      649.97     21.37 o 
   0  -5   1        0.28       -0.06      0.52 o 
   1  -5   1        2.98        2.45      1.19 o 
   2  -5   1      300.91      297.62     17.75 o 
   3  -5   1      124.96      109.61      7.76 o 
   4  -5   1       43.63       37.55      4.61 o 
   5  -5   1       36.15       38.99      4.99 o 
   6  -5   1       44.28       43.41      5.51 o 
   7  -5   1        6.08        7.32      3.16 o 
  -8  -4   1        4.84        5.53      2.71 o 
  -7  -4   1       16.70       17.64      3.47 o 
  -6  -4   1       81.66       81.78      6.85 o 
  -5  -4   1       86.03       83.26      4.49 o 
  -4  -4   1       52.87       49.25      2.93 o 
  -3  -4   1      470.45      461.73     15.33 o 
  -2  -4   1        0.56       -0.32      0.44 o 
  -1  -4   1       12.93       11.31      0.92 o 
   0  -4   1       58.37       52.15      2.19 o 
   1  -4   1      400.76      383.31     21.97 o 
   2  -4   1      618.59      584.70     33.20 o 
   3  -4   1        3.39        1.26      1.42 o 
   4  -4   1      249.15      288.69     17.68 o 
   5  -4   1      248.90      247.41     15.70 o 
   6  -4   1        0.12       -0.30      2.04 o 
   7  -4   1       29.06       36.25      4.76 o 
  -8  -3   1        1.09       -2.84      1.89 o 
  -7  -3   1       39.32       31.35      4.53 o 
  -6  -3   1        4.34        4.13      2.07 o 
  -5  -3   1        7.44        4.97      1.24 o 
  -4  -3   1       35.14       30.76      1.59 o 
  -3  -3   1      686.83      706.08     22.98 o 
  -2  -3   1       52.94       48.84      1.99 o 
  -1  -3   1      386.65      387.48     12.76 o 
   0  -3   1      985.42      978.46     33.55 o 
   1  -3   1     1154.59     1108.41     43.15 o 
   2  -3   1       10.39       11.28      1.75 o 
   3  -3   1      374.97      425.68     42.59 o 
   4  -3   1      158.37      179.27     17.66 o 
   5  -3   1       38.22       35.92      2.66 o 
   6  -3   1       25.25       26.37      2.69 o 
   7  -3   1        0.49       -0.04      1.36 o 
   8  -3   1       20.35       26.63      2.97 o 
  -8  -2   1        1.92        1.43      2.34 o 
  -7  -2   1       28.72       31.67      4.44 o 
  -6  -2   1        6.92        6.05      2.16 o 
  -5  -2   1       19.64       19.88      1.39 o 
  -4  -2   1       18.25       23.59      1.38 o 
  -3  -2   1        5.02        6.75      0.70 o 
  -2  -2   1      439.54      478.81     15.67 o 
  -1  -2   1      592.19      546.37     17.77 o 
   0  -2   1       31.10       32.42      1.32 o 
   1  -2   1      235.56      248.29     10.03 o 
   2  -2   1      402.35      361.21     14.70 o 
   3  -2   1       89.36       85.89      5.45 o 
   4  -2   1      301.70      345.99     20.70 o 
   5  -2   1      197.22      203.06     12.96 o 
   6  -2   1      163.53      150.51      7.16 o 
   7  -2   1        6.24        5.26      1.57 o 
   8  -2   1        1.31        0.88      1.57 o 
  -8  -1   1        3.42       -0.67      2.38 o 
  -7  -1   1       73.29       66.54      6.04 o 
  -6  -1   1       62.94       61.66      4.24 o 
  -5  -1   1        8.59        6.87      1.07 o 
  -4  -1   1       72.65       80.28      3.68 o 
  -3  -1   1      433.35      464.47     18.25 o 
  -2  -1   1     2952.45     3059.77    173.97 o 
  -1  -1   1      525.18      595.81     20.36 o 
   0  -1   1      119.62      114.68      5.28 o 
   1  -1   1      291.26      310.93     29.16 o 
   2  -1   1      536.24      532.43     29.74 o 
   3  -1   1      345.72      305.66     17.68 o 
   4  -1   1      458.75      428.96     24.75 o 
   5  -1   1       89.37       75.42      5.74 o 
   6  -1   1        1.42        0.04      1.71 o 
   7  -1   1        1.24        1.36      2.02 o 
   8  -1   1       98.51      101.94      8.23 o 
  -7   0   1        0.61       -1.68      1.35 o 
  -6   0   1       15.64       17.55      3.89 o 
  -5   0   1       44.63       40.17      2.37 o 
  -4   0   1      177.46      152.57      6.51 o 
  -3   0   1      626.34      618.34     24.20 o 
  -2   0   1       17.78       14.68      0.90 o 
  -1   0   1     4069.57     4306.01    233.49 o 
   0   0   1      516.73      524.75     20.62 o 
   1   0   1       89.43       92.81      4.28 o 
   2   0   1     1089.66     1152.09     63.44 o 
   3   0   1       52.22       40.15      3.08 o 
   4   0   1       31.01       19.14      2.18 o 
   5   0   1        8.57        6.92      1.81 o 
   6   0   1       42.87       39.39      4.03 o 
   7   0   1       56.17       58.94      5.02 o 
   8   0   1       12.86       11.11      3.16 o 
  -7   1   1        0.18       -2.10      1.65 o 
  -5   1   1        8.87       11.74      1.92 o 
  -4   1   1      385.71      385.11     21.98 o 
  -3   1   1      148.36      158.71      9.61 o 
  -2   1   1      118.34      115.67      4.88 o 
  -1   1   1       92.57       92.18      5.49 o 
   0   1   1     1365.49     1265.88     48.94 o 
   1   1   1      319.22      304.44      9.92 o 
   2   1   1     9080.09     8349.08    446.75 o 
   3   1   1      172.01      174.01      7.55 o 
   4   1   1      143.69      129.14      5.94 o 
   5   1   1        2.06        1.86      0.94 o 
   6   1   1        2.36        0.09      1.10 o 
   7   1   1        8.84        7.53      1.88 o 
   8   1   1       15.53       18.63      3.78 o 
  -8   2   1       66.03       65.12      5.51 o 
  -6   2   1      116.88      125.16      6.02 o 
  -5   2   1       25.57       25.48      2.12 o 
  -4   2   1       56.67       63.69      3.37 o 
  -3   2   1        8.11       12.01      1.75 o 
  -2   2   1      289.33      312.12     17.73 o 
  -1   2   1     6220.58     6390.55    349.01 o 
   0   2   1      675.67      649.21     35.97 o 
   1   2   1       74.61       65.70      7.56 o 
   2   2   1      106.12      104.12      4.63 o 
   3   2   1       10.84       12.08      2.26 o 
   4   2   1     1538.14     1641.36     65.81 o 
   5   2   1       52.78       63.00      3.50 o 
   6   2   1       34.05       31.93      2.51 o 
   7   2   1       80.64       78.37      6.57 o 
   8   2   1        2.20        3.49      2.83 o 
  -7   3   1        0.16        1.14      1.79 o 
  -6   3   1      105.02      110.80      7.94 o 
  -5   3   1        0.27        0.00      1.31 o 
  -4   3   1      691.90      779.76     43.99 o 
  -3   3   1       11.53       11.55      1.89 o 
  -2   3   1     1813.54     1786.89     98.26 o 
  -1   3   1        0.53        1.37      0.70 o 
   0   3   1      829.88      956.83     52.84 o 
   1   3   1       44.28       42.05      2.74 o 
   2   3   1       22.13       24.66      1.60 o 
   3   3   1      121.32      139.39      7.70 o 
   4   3   1        0.34        0.47      1.00 o 
   5   3   1        7.82        5.16      1.30 o 
   6   3   1       18.80       16.29      2.90 o 
   7   3   1       16.71       14.84      2.18 o 
   8   3   1       10.49        9.23      3.11 o 
  -7   4   1        0.02        0.68      1.93 o 
  -6   4   1        3.34        3.96      2.08 o 
  -5   4   1       15.36       18.65      3.23 o 
  -4   4   1      124.40      108.62      7.62 o 
  -3   4   1       17.19       13.11      2.36 o 
  -2   4   1      273.51      310.22     18.04 o 
  -1   4   1      858.99     1042.58     57.82 o 
   0   4   1      965.27      955.49     53.00 o 
   1   4   1       66.81       57.63      2.96 o 
   2   4   1      250.05      219.82      9.51 o 
   3   4   1      258.16      285.29     17.64 o 
   4   4   1        3.27        3.46      1.02 o 
   5   4   1        4.43        6.49      1.40 o 
   6   4   1        0.94       -0.95      1.12 o 
   7   4   1        1.92        1.22      1.47 o 
   8   4   1       12.84       18.28      3.74 o 
  -7   5   1        0.91       -2.55      1.87 o 
  -6   5   1      156.20      171.21     11.83 o 
  -5   5   1       17.16       19.40      3.36 o 
  -4   5   1       12.50       17.94      2.91 o 
  -3   5   1       14.31        8.47      1.94 o 
  -2   5   1      710.02      616.87     35.02 o 
  -1   5   1        0.24       -0.45      0.77 o 
   0   5   1      689.68      656.89     36.98 o 
   1   5   1      276.61      317.24     13.42 o 
   2   5   1      386.72      368.62     15.59 o 
   3   5   1       80.70       78.49      4.15 o 
   4   5   1       87.11       80.77      4.85 o 
   5   5   1       78.57       72.81      4.24 o 
   6   5   1        7.60        1.09      1.39 o 
   7   5   1        0.64       -0.10      2.16 o 
  -6   6   1       44.89       50.29      5.23 o 
  -5   6   1        3.37       -0.53      1.81 o 
  -4   6   1      233.68      243.83     15.49 o 
  -3   6   1       43.13       41.45      4.00 o 
  -2   6   1       79.06       83.17      6.15 o 
  -1   6   1       29.19       17.92      2.50 o 
   0   6   1      362.60      385.35     22.46 o 
   1   6   1      114.17      106.79     11.17 o 
   2   6   1       18.35       18.59      1.97 o 
   3   6   1       62.68       63.19      3.71 o 
   4   6   1       67.82       68.81      3.98 o 
   5   6   1        0.05       -0.49      1.15 o 
   6   6   1        1.21        0.49      1.47 o 
   7   6   1        1.61        2.71      2.39 o 
  -6   7   1        2.76       -0.69      2.53 o 
  -5   7   1        9.51       14.75      3.51 o 
  -4   7   1       10.65       19.10      3.51 o 
  -3   7   1        5.99       16.85      3.22 o 
  -2   7   1      337.50      309.60     18.78 o 
  -1   7   1      154.13      140.96      9.41 o 
   0   7   1       80.30       79.25      5.98 o 
   1   7   1      109.71      119.95      8.18 o 
   2   7   1      154.35      155.67      7.50 o 
   3   7   1       19.41       19.75      2.38 o 
   4   7   1       17.66       15.99      4.55 o 
   5   7   1       54.14       51.36      3.60 o 
   6   7   1       10.47        7.27      1.92 o 
  -5   8   1       26.10       34.87      5.37 o 
  -4   8   1        0.81        0.00      2.41 o 
  -3   8   1        1.61        0.66      1.90 o 
  -2   8   1       43.28       40.25      4.12 o 
  -1   8   1        8.72        9.34      2.30 o 
   0   8   1       16.48       17.04      2.85 o 
   1   8   1      227.66      245.98     15.36 o 
   2   8   1        3.24        0.96      1.33 o 
   3   8   1        2.70        0.85      1.33 o 
   4   8   1      100.20      105.70     12.80 o 
   5   8   1       35.13       42.27      3.55 o 
  -3   9   1       58.11       52.95      5.53 o 
  -2   9   1        5.07        3.12      2.16 o 
  -1   9   1       27.99       32.69      4.29 o 
   0   9   1      109.65       95.36      7.35 o 
   1   9   1        0.31        0.05      1.94 o 
   2   9   1        7.84        4.88      2.46 o 
   3   9   1        0.85       -1.18      1.42 o 
   4   9   1        5.51        3.40      1.79 o 
  -1  10   1       92.92       87.39      7.30 o 
   0  10   1        1.93        1.12      2.03 o 
   1  10   1       11.78       12.59      3.27 o 
   2  10   1        6.82        5.23      2.77 o 
  -3  -9   2        5.09        4.26      3.18 o 
  -2  -9   2       28.82       26.67      5.91 o 
  -1  -9   2       17.92       20.31      3.76 o 
   0  -9   2        0.10        0.17      2.04 o 
   1  -9   2      109.19      103.21      8.03 o 
   2  -9   2        4.12        1.86      2.31 o 
  -4  -8   2        3.17        2.37      2.78 o 
  -3  -8   2       50.05       50.04      5.32 o 
  -2  -8   2       13.90        7.19      2.87 o 
  -1  -8   2       63.10       64.68      4.07 o 
   0  -8   2        7.01        4.90      2.31 o 
   1  -8   2       10.12       10.48      2.67 o 
   2  -8   2        0.29       -2.71      1.80 o 
   3  -8   2      110.71      102.30      8.26 o 
   4  -8   2        0.88       -1.47      2.64 o 
  -6  -7   2        0.58       -3.77      2.63 o 
  -5  -7   2       45.32       56.78      5.96 o 
  -4  -7   2        0.18        2.81      2.38 o 
  -3  -7   2      253.30      271.70     12.24 o 
  -2  -7   2      170.70      165.07     21.07 o 
  -1  -7   2      516.38      509.56     26.68 o 
   0  -7   2        9.20        5.70      2.02 o 
   1  -7   2       10.99        8.81      2.28 o 
   2  -7   2       13.63       17.92      3.12 o 
   3  -7   2       18.30       17.99      3.37 o 
   4  -7   2        5.57        3.78      2.59 o 
   5  -7   2      195.08      191.81     13.65 o 
  -6  -6   2        1.84       -0.17      2.36 o 
  -5  -6   2        2.65        2.22      2.23 o 
  -4  -6   2        0.00       -1.50      1.99 o 
  -3  -6   2       74.44       85.44      4.62 o 
  -2  -6   2       58.80       56.32      3.35 o 
  -1  -6   2      196.28      192.94      7.01 o 
   0  -6   2       28.02       31.09      1.84 o 
   1  -6   2     1184.69     1059.05     59.41 o 
   2  -6   2        0.31       -1.21      1.35 o 
   3  -6   2        2.81        3.18      2.09 o 
   4  -6   2       22.21       19.19      3.80 o 
   5  -6   2        0.62       -1.06      2.28 o 
   6  -6   2       19.86       20.67      4.56 o 
  -7  -5   2       17.65       20.71      4.22 o 
  -6  -5   2       11.17        8.85      2.86 o 
  -5  -5   2       26.72       24.54      3.97 o 
  -4  -5   2       36.43       34.77      3.93 o 
  -3  -5   2      155.21      163.57      7.54 o 
  -2  -5   2        3.02        2.98      0.90 o 
  -1  -5   2      421.85      414.66     13.96 o 
   0  -5   2        6.86        4.50      0.80 o 
   1  -5   2      273.36      272.50     29.83 o 
   2  -5   2       82.71       80.06      6.00 o 
   3  -5   2      989.62     1082.04     60.98 o 
   4  -5   2        0.55       -1.83      1.53 o 
   5  -5   2       39.57       45.50      4.87 o 
   6  -5   2        0.56        0.12      2.23 o 
  -7  -4   2        3.61        3.53      2.40 o 
  -6  -4   2        1.64        1.12      1.95 o 
  -5  -4   2      370.12      362.80     23.10 o 
  -4  -4   2       27.11       29.94      2.14 o 
  -3  -4   2       24.66       24.85      1.49 o 
  -2  -4   2       13.44       15.39      1.12 o 
  -1  -4   2      333.10      334.75     13.41 o 
   0  -4   2       55.73       47.00      2.08 o 
   1  -4   2     1508.04     1601.68     62.29 o 
   2  -4   2        3.66        4.03      0.98 o 
   3  -4   2       23.18       19.19      2.79 o 
   4  -4   2        1.53        1.00      1.67 o 
   5  -4   2      205.86      216.73     14.15 o 
   6  -4   2       36.66       40.05      4.43 o 
   7  -4   2        1.44       -1.57      2.11 o 
  -8  -3   2        0.02       -1.00      2.17 o 
  -7  -3   2        0.42        0.04      2.09 o 
  -6  -3   2       30.73       30.76      4.32 o 
  -5  -3   2       35.87       28.62      3.94 o 
  -4  -3   2        3.97        2.46      0.73 o 
  -3  -3   2      519.83      540.10     26.70 o 
  -2  -3   2      210.50      215.84      7.39 o 
  -1  -3   2      196.05      247.08     10.30 o 
   0  -3   2       84.81       86.90      3.24 o 
   1  -3   2       84.62       81.01      3.78 o 
   2  -3   2      360.08      361.67     14.75 o 
   3  -3   2      495.29      489.62     28.76 o 
   4  -3   2       85.30       96.88      5.01 o 
   5  -3   2        1.28        0.23      1.22 o 
   6  -3   2       16.43       16.77      2.99 o 
   7  -3   2       95.77      103.75      5.77 o 
  -8  -2   2        8.68        8.02      2.94 o 
  -7  -2   2       25.64       18.13      3.59 o 
  -6  -2   2        3.95        1.61      1.74 o 
  -5  -2   2       49.53       47.74      6.23 o 
  -4  -2   2      342.56      356.86     11.99 o 
  -3  -2   2      225.15      242.85      8.26 o 
  -2  -2   2      521.79      604.57     19.76 o 
  -1  -2   2     1858.48     1864.24     74.21 o 
   0  -2   2      227.05      235.42      9.60 o 
   1  -2   2      296.86      293.63      9.72 o 
   2  -2   2      281.78      294.35      9.87 o 
   3  -2   2       89.24       71.26      5.09 o 
   4  -2   2       84.45       94.28      6.64 o 
   5  -2   2       60.11       52.58      4.65 o 
   6  -2   2      186.56      196.21     13.03 o 
   7  -2   2       21.35       23.57      2.80 o 
   8  -2   2        1.24        2.35      1.84 o 
  -8  -1   2        5.34        2.55      2.91 o 
  -7  -1   2        9.13        9.42      3.00 o 
  -6  -1   2       21.21       26.72      2.70 o 
  -5  -1   2      527.78      546.66     21.72 o 
  -4  -1   2       43.16       36.82      2.01 o 
  -3  -1   2       41.29       32.51      1.71 o 
  -2  -1   2      853.67      943.65     36.58 o 
  -1  -1   2      190.90      212.83      8.45 o 
   0  -1   2      380.80      387.15     10.97 o 
   1  -1   2     3248.84     2907.16    112.05 o 
   2  -1   2      372.40      335.28     13.56 o 
   3  -1   2      260.96      262.26     15.49 o 
   4  -1   2       41.39       32.71      3.26 o 
   5  -1   2       39.69       32.83      3.48 o 
   6  -1   2       16.18       15.24      3.01 o 
   7  -1   2      104.83      119.22      9.03 o 
   8  -1   2       18.67       18.44      3.74 o 
  -7   0   2       12.52       10.41      2.35 o 
  -6   0   2        0.08       -0.29      1.16 o 
  -5   0   2       48.36       47.73      2.63 o 
  -4   0   2      619.79      676.09     26.56 o 
  -3   0   2      628.06      603.82     40.92 o 
  -2   0   2      136.46      123.88      4.11 o 
  -1   0   2        1.74        1.91      0.59 o 
   0   0   2     5163.07     4700.17    367.18 o 
   1   0   2     2542.72     2492.85    100.27 o 
   2   0   2       47.06       49.76      1.95 o 
   3   0   2       11.62       16.04      1.26 o 
   4   0   2      277.40      289.21     12.26 o 
   5   0   2       25.21       26.90      2.01 o 
   6   0   2       31.98       33.53      3.76 o 
   7   0   2        0.26       -2.52      1.68 o 
   8   0   2        0.84       -2.53      2.04 o 
  -8   1   2       43.30       45.68      4.50 o 
  -7   1   2       58.87       55.25      4.83 o 
  -6   1   2        6.22        4.04      1.66 o 
  -5   1   2      110.54      118.42      5.29 o 
  -4   1   2       63.08       60.43      4.21 o 
  -3   1   2        0.08        0.16      0.88 o 
  -2   1   2     1157.19     1204.61     50.40 o 
  -1   1   2      306.68      317.50     17.59 o 
   0   1   2      284.39      312.81     12.29 o 
   1   1   2      916.14      909.70     29.37 o 
   2   1   2     6646.68     6297.26    201.40 o 
   3   1   2      355.21      363.21     15.04 o 
   4   1   2      668.07      716.70     29.22 o 
   5   1   2       18.31       16.33      1.73 o 
   6   1   2       20.49       21.04      4.83 o 
   7   1   2        2.24        0.64      1.87 o 
   8   1   2        1.92       -0.29      2.11 o 
  -8   2   2        2.14        6.19      2.47 o 
  -7   2   2        2.04        5.12      2.36 o 
  -6   2   2      133.90      127.85      8.73 o 
  -5   2   2      169.67      189.23     11.70 o 
  -4   2   2      176.41      199.23     12.00 o 
  -3   2   2      130.02      134.41      8.15 o 
  -2   2   2     2165.03     2080.48    113.92 o 
  -1   2   2     5948.43     5511.59    211.66 o 
   0   2   2     1517.33     1598.86     61.74 o 
   1   2   2      250.31      254.84      8.42 o 
   2   2   2       10.24        6.57      0.52 o 
   3   2   2       41.09       34.06      2.44 o 
   4   2   2     1884.18     1967.74    122.73 o 
   5   2   2      141.47      129.07      6.21 o 
   6   2   2      512.85      484.53     20.51 o 
   7   2   2       18.23       17.20      5.68 o 
   8   2   2        0.01        2.16      2.38 o 
  -8   3   2       55.68       57.60      5.28 o 
  -7   3   2       47.20       46.71      4.58 o 
  -6   3   2       46.42       60.86      5.15 o 
  -5   3   2        3.39        4.14      1.94 o 
  -4   3   2      252.29      254.96     15.25 o 
  -3   3   2      395.00      447.77     25.44 o 
  -2   3   2      155.60      168.41     10.02 o 
  -1   3   2       14.08       17.35      1.65 o 
   0   3   2     1126.30     1119.47     43.42 o 
   1   3   2      110.51      116.08      4.85 o 
   2   3   2       18.89       19.49      2.00 o 
   3   3   2       92.11      121.54      5.62 o 
   4   3   2        0.41       -0.51      0.84 o 
   5   3   2       42.07       42.79      2.79 o 
   6   3   2      619.05      630.42     26.38 o 
   7   3   2        2.64        2.26      2.02 o 
   8   3   2       49.94       47.17      5.09 o 
  -6   4   2       27.16       30.58      4.04 o 
  -5   4   2        2.70        5.28      2.03 o 
  -4   4   2      259.94      266.41     16.09 o 
  -3   4   2       50.87       46.85      3.83 o 
  -2   4   2     4378.86     5052.59    276.25 o 
  -1   4   2     1216.07     1224.22     67.66 o 
   0   4   2     1290.43     1421.05     78.35 o 
   1   4   2       97.15       92.48      4.39 o 
   2   4   2      558.49      584.06     38.43 o 
   3   4   2       48.25       45.85      3.40 o 
   4   4   2        2.89        2.79      1.01 o 
   5   4   2        7.37        4.67      2.07 o 
   6   4   2      104.57       97.73      5.32 o 
   7   4   2        3.05       -1.12      1.32 o 
   8   4   2       42.42       43.67      5.00 o 
  -6   5   2       54.26       46.48      4.78 o 
  -5   5   2       33.24       34.09      3.86 o 
  -4   5   2        3.66        2.13      1.56 o 
  -3   5   2       38.79       37.11      3.46 o 
  -2   5   2      237.11      216.74     13.18 o 
  -1   5   2       10.37        4.83      1.34 o 
   0   5   2      626.62      759.86     42.59 o 
   1   5   2        0.35        0.26      1.03 o 
   2   5   2     1323.81     1416.07     57.09 o 
   3   5   2        5.40        5.09      1.54 o 
   4   5   2      157.42      164.34     15.12 o 
   5   5   2      105.22      101.46      5.43 o 
   6   5   2        0.03       -1.26      1.22 o 
   7   5   2        0.30       -0.53      1.45 o 
  -6   6   2       16.19       19.49      3.78 o 
  -5   6   2        0.71        0.05      2.12 o 
  -4   6   2      293.49      333.19     20.31 o 
  -3   6   2      107.41       99.77      7.30 o 
  -2   6   2        0.43        3.41      1.41 o 
  -1   6   2        0.33        0.40      1.05 o 
   0   6   2      241.52      256.31     15.41 o 
   1   6   2       12.03        9.13      1.95 o 
   2   6   2      489.27      570.67     41.75 o 
   3   6   2       12.30       14.19      1.85 o 
   4   6   2      198.90      191.45      8.94 o 
   5   6   2        4.42        3.85      1.48 o 
   6   6   2       20.30       27.44      4.29 o 
   7   6   2        0.63       -0.16      1.68 o 
  -6   7   2        0.30        1.43      2.72 o 
  -5   7   2        1.27       -1.29      2.25 o 
  -4   7   2       84.23       92.32      7.45 o 
  -3   7   2       20.25       21.48      3.43 o 
  -2   7   2      221.71      188.18     12.09 o 
  -1   7   2        7.41        5.60      1.94 o 
   0   7   2       93.26       90.89      6.61 o 
   1   7   2        1.07        1.10      1.40 o 
   2   7   2      282.97      280.16     12.49 o 
   3   7   2       11.51       11.22      1.78 o 
   4   7   2       47.79       47.21      3.23 o 
   5   7   2        0.61        0.12      1.69 o 
   6   7   2       43.40       49.44      4.36 o 
  -5   8   2        0.85       -0.84      2.83 o 
  -4   8   2       10.79       10.34      3.27 o 
  -3   8   2        6.08        4.38      2.39 o 
  -2   8   2       97.35       94.92      7.23 o 
  -1   8   2        0.99        0.53      1.39 o 
   0   8   2      229.30      186.88     12.11 o 
   1   8   2        3.59        3.70      1.82 o 
   2   8   2       50.90       55.20      5.10 o 
   3   8   2        5.20        5.68      2.83 o 
   4   8   2       31.21       35.66      3.34 o 
   5   8   2        1.18       -0.72      2.73 o 
  -4   9   2       80.10       82.99      7.48 o 
  -3   9   2       49.62       47.35      5.11 o 
  -2   9   2       25.59       21.84      3.73 o 
  -1   9   2        0.43       -0.19      1.47 o 
   0   9   2       29.55       25.71      3.71 o 
   1   9   2        4.27        2.80      1.97 o 
   2   9   2        4.48        4.14      2.37 o 
   3   9   2       45.52       47.99      3.67 o 
   4   9   2        0.06       -0.13      1.52 o 
  -2  10   2       67.55       63.54      6.21 o 
  -1  10   2       35.26       38.43      5.20 o 
   0  10   2        1.87        0.24      2.09 o 
   1  10   2        0.13        0.40      2.29 o 
   2  10   2       52.45       54.13      5.43 o 
  -1  -9   3        2.80        5.81      2.50 o 
   0  -9   3       43.22       50.13      5.26 o 
  -4  -8   3       12.38       11.98      3.54 o 
  -3  -8   3        2.92       -0.20      2.60 o 
  -2  -8   3       21.97       25.83      4.52 o 
  -1  -8   3        2.99        1.73      3.08 o 
   0  -8   3        8.32        8.33      2.65 o 
   1  -8   3        1.71        1.37      2.28 o 
   2  -8   3       56.38       58.13      5.61 o 
   3  -8   3       38.43       39.28      5.25 o 
  -5  -7   3       11.83       17.54      4.21 o 
  -4  -7   3       11.44       16.65      3.85 o 
  -3  -7   3       11.83        8.28      2.84 o 
  -2  -7   3       14.92       11.68      1.92 o 
  -1  -7   3       32.80       30.21      2.13 o 
   0  -7   3       10.97       10.75      1.70 o 
   1  -7   3        3.86       -0.55      1.74 o 
   2  -7   3        3.63        6.16      2.55 o 
   3  -7   3        0.27        0.08      1.91 o 
   4  -7   3       24.77       26.83      4.46 o 
  -6  -6   3        1.12       -0.58      2.32 o 
  -5  -6   3       10.65        9.31      3.06 o 
  -4  -6   3        1.73       -0.21      2.25 o 
  -3  -6   3       40.91       51.65      5.05 o 
  -2  -6   3       19.82       21.53      1.76 o 
  -1  -6   3       37.43       42.71      3.66 o 
   0  -6   3      101.62      102.92      4.24 o 
   1  -6   3      269.28      252.87     11.32 o 
   2  -6   3        0.19       -1.98      1.50 o 
   3  -6   3        0.37       -1.37      1.72 o 
   4  -6   3        7.21        4.21      2.51 o 
   5  -6   3       24.27       25.91      4.53 o 
  -7  -5   3        1.26       -0.27      2.27 o 
  -6  -5   3        2.77        0.61      2.08 o 
  -5  -5   3        4.76        6.62      2.81 o 
  -4  -5   3       21.31       24.97      3.92 o 
  -3  -5   3      251.63      237.58     15.64 o 
  -2  -5   3       34.29       32.91      2.30 o 
  -1  -5   3      143.44      139.68      5.24 o 
   0  -5   3        9.53        7.03      1.02 o 
   1  -5   3       47.78       44.94      2.76 o 
   2  -5   3       17.10       15.82      2.92 o 
   3  -5   3      602.44      656.12     37.96 o 
   4  -5   3       87.03      100.82      7.91 o 
   5  -5   3       49.92       47.20      5.11 o 
   6  -5   3       12.92       10.50      3.61 o 
  -7  -4   3        4.42       -0.49      2.24 o 
  -6  -4   3        8.30        8.42      2.77 o 
  -5  -4   3       58.46       69.38      6.22 o 
  -4  -4   3       43.04       47.73      4.73 o 
  -3  -4   3       25.36       28.45      1.69 o 
  -2  -4   3       14.94       12.69      1.15 o 
  -1  -4   3        0.21       -0.28      0.48 o 
   0  -4   3       67.77       63.63      2.67 o 
   1  -4   3      127.49      118.32      9.88 o 
   2  -4   3       13.01       10.14      1.47 o 
   3  -4   3        0.20       -0.22      1.42 o 
   4  -4   3       24.41       22.96      3.51 o 
   5  -4   3      241.46      255.52     23.57 o 
   6  -4   3       11.97       11.93      2.29 o 
   7  -4   3        0.46       -3.61      2.91 o 
  -7  -3   3        4.32        5.80      2.63 o 
  -6  -3   3        9.16        5.28      2.42 o 
  -5  -3   3       25.42       31.02      4.17 o 
  -4  -3   3      201.29      216.05      9.57 o 
  -3  -3   3      912.41     1044.66     40.71 o 
  -2  -3   3        0.24        0.32      0.54 o 
  -1  -3   3       12.67        6.18      1.07 o 
   0  -3   3       48.71       36.63      1.70 o 
   1  -3   3      143.08      122.12      4.46 o 
   2  -3   3       59.06       61.02      2.68 o 
   3  -3   3      146.80      130.57      8.27 o 
   4  -3   3       55.52       52.37      3.36 o 
   5  -3   3        1.70       -0.80      1.46 o 
   6  -3   3        1.78        1.28      1.58 o 
   7  -3   3       35.28       43.64      4.09 o 
  -8  -2   3        0.73       -1.71      2.41 o 
  -7  -2   3       64.14       68.00      6.21 o 
  -6  -2   3        4.10        1.75      1.98 o 
  -5  -2   3       47.46       50.50      4.79 o 
  -4  -2   3       80.34       80.47      4.10 o 
  -3  -2   3       13.25       14.67      0.97 o 
  -2  -2   3       22.42       30.34      1.44 o 
  -1  -2   3     1904.33     1927.21     61.92 o 
   0  -2   3      822.28      875.17     28.37 o 
   1  -2   3      494.67      564.87     17.29 o 
   2  -2   3        0.08        1.66      1.00 o 
   3  -2   3      736.25      740.70     29.40 o 
   4  -2   3       18.19       18.80      2.83 o 
   5  -2   3      184.73      180.64     12.00 o 
   6  -2   3        2.00       -1.64      1.70 o 
  -8  -1   3        2.35        1.04      2.50 o 
  -6  -1   3       19.93       22.18      2.93 o 
  -5  -1   3      404.82      454.62     25.94 o 
  -4  -1   3       22.28       17.33      2.26 o 
  -3  -1   3       69.60       70.78      4.78 o 
  -2  -1   3      261.65      280.28     16.04 o 
  -1  -1   3      813.20      820.33     37.96 o 
   0  -1   3     1002.83     1157.03     46.26 o 
   1  -1   3      374.99      347.05     11.46 o 
   2  -1   3      254.90      267.89     10.99 o 
   3  -1   3       15.73       15.38      1.69 o 
   4  -1   3       22.05       16.37      2.73 o 
   5  -1   3       90.91       95.60      7.25 o 
   6  -1   3       15.74       15.55      3.17 o 
   7  -1   3        2.34       -0.10      2.24 o 
   8  -1   3       25.88       24.06      4.45 o 
  -7   0   3        0.32       -0.98      1.49 o 
  -6   0   3        4.47        3.50      1.53 o 
  -5   0   3      233.18      230.35     13.81 o 
  -4   0   3        3.68        4.64      1.48 o 
  -3   0   3      979.68     1026.66     39.85 o 
  -2   0   3       82.05       99.21      6.22 o 
  -1   0   3        3.69        3.26      0.51 o 
   0   0   3      738.47      716.63     30.99 o 
   1   0   3      277.73      309.98     12.38 o 
   2   0   3      138.63      159.86      6.74 o 
   3   0   3     1434.64     1468.72     62.04 o 
   4   0   3       40.11       38.30      2.26 o 
   5   0   3        6.63        4.58      1.94 o 
   6   0   3        1.41        0.20      1.72 o 
   7   0   3       12.24       10.27      3.02 o 
   8   0   3        1.06       -2.31      2.16 o 
  -8   1   3        0.01        0.04      1.88 o 
  -7   1   3       37.18       35.70      3.69 o 
  -6   1   3        6.94        6.21      2.11 o 
  -5   1   3        9.60        7.96      1.84 o 
  -4   1   3        7.50        5.44      2.33 o 
  -3   1   3       60.24       71.65      3.26 o 
  -2   1   3      369.70      402.07     22.22 o 
  -1   1   3     5821.39     5549.62    213.30 o 
   0   1   3     1425.35     1423.91     54.98 o 
   1   1   3        2.23        1.67      0.49 o 
   2   1   3        2.48        6.34      0.60 o 
   3   1   3      942.13      928.42     30.17 o 
   4   1   3       18.53       14.66      2.28 o 
   5   1   3        3.91        2.79      1.09 o 
   6   1   3      108.51      107.21      7.99 o 
   7   1   3       24.01       25.79      4.11 o 
   8   1   3        0.20       -0.93      2.42 o 
  -8   2   3        9.91       11.69      3.01 o 
  -7   2   3       19.13       20.62      3.49 o 
  -6   2   3        1.38       -0.17      1.51 o 
  -5   2   3       62.15       52.38      4.49 o 
  -4   2   3        5.53        7.17      1.34 o 
  -3   2   3       22.25       20.13      1.37 o 
  -2   2   3       31.04       36.46      2.70 o 
   0   2   3       44.40       39.23      2.22 o 
   1   2   3      634.22      653.75     29.24 o 
   2   2   3        6.37        4.91      0.69 o 
   3   2   3      147.68      178.66      8.20 o 
   4   2   3      210.50      231.40     17.94 o 
   5   2   3      187.82      198.39     19.04 o 
   6   2   3       11.78        6.77      2.29 o 
   7   2   3        0.05       -0.97      1.71 o 
   8   2   3        0.33       -0.92      2.04 o 
  -8   3   3        2.78       -0.18      1.94 o 
  -7   3   3       69.03       72.72      6.19 o 
  -6   3   3      134.07      134.58      9.34 o 
  -5   3   3       69.85       74.91      4.03 o 
  -4   3   3       95.85      101.93      4.87 o 
  -3   3   3      257.58      258.11     10.73 o 
  -2   3   3      112.45      110.76      4.91 o 
  -1   3   3      133.45      147.97      8.92 o 
   0   3   3      563.71      582.00     27.97 o 
   1   3   3        1.65        5.39      1.15 o 
   2   3   3       83.23       84.58      3.14 o 
   3   3   3      310.36      315.37     10.60 o 
   4   3   3       66.29       61.16      6.70 o 
   5   3   3       58.65       53.82      4.08 o 
   6   3   3      228.86      225.95     10.35 o 
   7   3   3       45.92       38.91      4.36 o 
   8   3   3       56.20       46.72      5.83 o 
  -7   4   3        2.27       -2.05      1.98 o 
  -6   4   3       26.55       32.13      4.18 o 
  -5   4   3      182.11      193.21      8.74 o 
  -4   4   3      369.62      392.57     22.83 o 
  -3   4   3       17.98       19.33      2.45 o 
  -2   4   3      264.60      261.60     15.27 o 
  -1   4   3       54.52       52.36      2.73 o 
   0   4   3      963.71     1054.29     41.15 o 
   1   4   3        2.84        2.86      0.95 o 
   2   4   3      141.78      132.84      4.74 o 
   3   4   3       32.11       30.22      2.08 o 
   4   4   3       58.72       54.44      3.45 o 
   5   4   3      107.74      101.71      8.04 o 
   6   4   3       34.28       29.48      3.02 o 
   7   4   3        0.88       -1.09      1.48 o 
   8   4   3       33.27       22.55      4.35 o 
  -7   5   3        5.48        3.68      2.31 o 
  -5   5   3       47.38       53.41      4.73 o 
  -4   5   3        2.03        0.40      1.44 o 
  -3   5   3        1.11        2.73      1.43 o 
  -2   5   3      449.83      407.33     23.50 o 
  -1   5   3        2.36        1.92      1.14 o 
   0   5   3      312.42      353.93     14.35 o 
   1   5   3      308.13      309.65     12.57 o 
   2   5   3      252.81      258.28     11.59 o 
   3   5   3        0.05       -1.07      0.71 o 
   4   5   3        0.11        0.21      2.23 o 
   5   5   3       29.27       28.23      3.92 o 
   6   5   3        1.29        0.16      1.27 o 
   7   5   3        0.30       -0.06      1.54 o 
  -6   6   3       32.51       41.84      4.57 o 
  -5   6   3        0.17       -1.57      1.82 o 
  -4   6   3       40.68       43.64      4.27 o 
  -3   6   3       35.34       34.47      3.45 o 
  -2   6   3      343.59      340.46     20.15 o 
  -1   6   3        0.01       -0.25      1.16 o 
   0   6   3      398.81      342.98     20.18 o 
   1   6   3        1.12        0.77      0.69 o 
   2   6   3       85.35       89.23      4.73 o 
   3   6   3        0.16       -0.59      0.93 o 
   4   6   3      217.53      247.15     15.89 o 
   5   6   3       68.03       65.48      4.09 o 
   6   6   3        0.01       -1.07      2.03 o 
   7   6   3        0.11        0.81      1.64 o 
  -6   7   3        0.47       -2.05      2.66 o 
  -5   7   3        1.43       -1.47      2.37 o 
  -4   7   3      152.10      154.47     10.69 o 
  -3   7   3        7.74        8.53      2.34 o 
  -2   7   3      164.40      151.62     10.11 o 
  -1   7   3       41.18       34.28      3.63 o 
   0   7   3      139.97      129.14      8.75 o 
   1   7   3       17.99       19.18      2.92 o 
   2   7   3       55.68       56.56      4.91 o 
   3   7   3        5.49        4.86      1.54 o 
   4   7   3        9.02        8.80      3.22 o 
   5   7   3        3.38        1.29      1.43 o 
   6   7   3       47.25       49.92      3.75 o 
  -5   8   3        2.15        0.08      2.28 o 
  -4   8   3       36.97       38.53      4.36 o 
  -3   8   3       15.85       14.63      3.11 o 
  -2   8   3      147.24      167.39     11.27 o 
  -1   8   3        0.81       -1.11      1.35 o 
   0   8   3       60.97       55.86      4.90 o 
   1   8   3       17.96       21.74      3.44 o 
   2   8   3      138.48      145.34     10.11 o 
   3   8   3        0.02       -0.11      1.26 o 
   4   8   3        7.37       10.08      4.02 o 
   5   8   3        8.12        7.33      1.93 o 
  -4   9   3      105.28      100.68      8.45 o 
  -3   9   3        4.04        5.13      2.61 o 
  -2   9   3       42.82       39.06      4.42 o 
  -1   9   3        4.65        2.92      1.95 o 
   0   9   3       71.72       80.72      6.58 o 
   1   9   3        9.86       10.04      2.69 o 
   2   9   3       41.01       31.96      4.36 o 
   3   9   3        6.85        9.45      2.74 o 
   4   9   3       62.61       69.20      4.53 o 
  -2  10   3       57.07       49.21      5.31 o 
  -1  10   3       23.28       23.81      3.99 o 
   0  10   3      118.14      105.93      8.40 o 
   1  10   3        0.01       -1.49      1.87 o 
   2  10   3       12.37       12.27      3.48 o 
   3  10   3        0.00       -2.30      2.21 o 
  -3  -8   4        4.20        3.66      2.91 o 
  -2  -8   4        1.65       -2.25      2.25 o 
   0  -8   4       55.19       60.04      3.83 o 
   1  -8   4        0.92       -1.48      2.30 o 
   2  -8   4        4.01        7.24      2.93 o 
  -4  -7   4       26.24       24.63      4.55 o 
  -3  -7   4        5.06        5.73      2.56 o 
  -2  -7   4       11.05        8.92      2.88 o 
  -1  -7   4       31.04       33.25      2.23 o 
   0  -7   4       41.77       37.77      2.80 o 
   1  -7   4      106.07      103.34      5.50 o 
   2  -7   4       83.92       86.88      7.14 o 
   3  -7   4        0.46       -2.69      2.01 o 
   4  -7   4        5.21        2.60      2.75 o 
  -5  -6   4        0.08       -1.84      2.20 o 
  -4  -6   4       18.21       16.78      3.81 o 
  -3  -6   4      160.95      187.53     13.12 o 
  -2  -6   4      115.35      130.43      6.45 o 
  -1  -6   4        6.43        7.89      1.27 o 
   0  -6   4       96.99       96.35      4.97 o 
   1  -6   4      227.47      230.32     10.23 o 
   2  -6   4       19.31       13.34      1.97 o 
   3  -6   4        2.67       -1.30      2.01 o 
   4  -6   4        0.92       -0.45      2.51 o 
   5  -6   4       16.78       12.49      3.72 o 
  -6  -5   4        2.80        0.18      2.76 o 
  -5  -5   4        0.73       -2.96      2.16 o 
  -4  -5   4      138.21      147.35     10.87 o 
  -3  -5   4       30.95       28.38      2.52 o 
  -2  -5   4        3.83        1.06      1.17 o 
  -1  -5   4      356.12      358.10     12.30 o 
   0  -5   4      218.92      219.49      7.89 o 
   1  -5   4       15.07       13.59      1.75 o 
   2  -5   4      130.22      133.15      6.49 o 
   3  -5   4      360.15      353.99     15.15 o 
   4  -5   4      123.07      109.84      8.61 o 
   5  -5   4        2.65        3.85      2.48 o 
   6  -5   4        1.75        2.71      2.97 o 
  -7  -4   4        7.97       12.47      3.57 o 
  -6  -4   4        7.71        7.72      3.16 o 
  -5  -4   4        2.33        3.79      2.55 o 
  -4  -4   4       26.99       23.54      2.78 o 
  -3  -4   4      141.08      167.75      7.80 o 
  -2  -4   4       67.89       62.09      2.71 o 
  -1  -4   4       47.84       44.29      2.65 o 
   0  -4   4       53.28       51.94      3.62 o 
   1  -4   4      357.17      380.67     21.39 o 
   2  -4   4       15.69       18.99      2.08 o 
   3  -4   4       29.78       28.56      2.64 o 
   4  -4   4        2.10        4.02      1.67 o 
   5  -4   4      556.03      617.81     26.06 o 
   6  -4   4        5.44        4.35      2.12 o 
  -7  -3   4       72.40       83.42      7.38 o 
  -6  -3   4       24.86       18.16      3.60 o 
  -5  -3   4        1.70        1.67      1.48 o 
  -4  -3   4      306.43      315.18     18.22 o 
  -3  -3   4      240.12      256.35     11.17 o 
  -2  -3   4      167.47      164.79      5.92 o 
  -1  -3   4        5.13        4.32      0.81 o 
   0  -3   4      104.74       92.26      3.56 o 
   1  -3   4      135.20      124.09      5.65 o 
   2  -3   4        2.89        3.62      1.16 o 
   3  -3   4      635.90      666.79     22.07 o 
   4  -3   4      152.16      166.64      8.14 o 
   5  -3   4        2.59        2.74      1.63 o 
   6  -3   4        1.64        2.50      1.71 o 
   7  -3   4      158.84      188.96      9.78 o 
  -7  -2   4        5.84        2.84      2.43 o 
  -6  -2   4       13.02       12.11      3.17 o 
  -5  -2   4       22.79       22.79      2.12 o 
  -4  -2   4       55.66       45.65      3.63 o 
  -3  -2   4       62.87       51.67      3.96 o 
  -2  -2   4       31.46       33.86      1.66 o 
  -1  -2   4     1624.08     1692.97     54.56 o 
   0  -2   4      472.68      515.61     16.99 o 
   1  -2   4      122.62      138.83      5.82 o 
   2  -2   4      152.26      125.35      5.74 o 
   3  -2   4        7.48        3.14      1.00 o 
   4  -2   4       30.56       22.56      2.21 o 
   5  -2   4       67.40       65.04      5.74 o 
   6  -2   4        7.43        8.38      2.87 o 
   7  -2   4       18.40       19.86      4.04 o 
  -8  -1   4        2.26       -1.84      2.74 o 
  -6  -1   4       33.25       26.25      3.00 o 
  -5  -1   4        3.19        4.26      1.70 o 
  -4  -1   4        0.16        0.14      1.13 o 
  -3  -1   4       42.28       32.75      2.92 o 
  -2  -1   4       19.32       19.94      2.14 o 
  -1  -1   4        1.65        2.41      0.79 o 
   0  -1   4        1.40        1.97      0.51 o 
   1  -1   4     2902.78     3152.89    100.88 o 
   2  -1   4       10.61       14.24      1.44 o 
   3  -1   4       22.12       25.72      1.98 o 
   4  -1   4       11.94        9.56      2.60 o 
   5  -1   4       77.95       83.95      6.80 o 
   6  -1   4       21.54       17.60      3.74 o 
   7  -1   4       92.00       76.90      7.05 o 
  -7   0   4       15.73       26.27      3.65 o 
  -6   0   4        0.65        0.04      1.50 o 
  -5   0   4       23.27       23.48      2.68 o 
  -4   0   4       32.63       35.10      3.18 o 
  -3   0   4     1514.32     1576.59     86.50 o 
  -2   0   4        9.74       15.22      1.94 o 
  -1   0   4      277.33      236.41      9.52 o 
   0   0   4      418.80      428.52     16.98 o 
   1   0   4      356.61      364.73     14.67 o 
   2   0   4       97.75      113.99      5.12 o 
   3   0   4      352.20      309.07     12.75 o 
   4   0   4      100.51       93.72      4.62 o 
   5   0   4      225.54      252.14     15.91 o 
   6   0   4        0.09        0.71      2.12 o 
   7   0   4       32.87       39.17      5.31 o 
   8   0   4        2.79       -1.75      2.31 o 
  -8   1   4        0.21        0.57      2.15 o 
  -7   1   4        9.97        8.96      2.39 o 
  -6   1   4        0.50       -0.18      1.58 o 
  -5   1   4        7.53        8.99      1.97 o 
  -4   1   4        7.46       10.36      1.95 o 
  -3   1   4       77.89       71.79      3.25 o 
  -2   1   4       14.31       20.78      2.33 o 
  -1   1   4      936.54      938.93     36.52 o 
   0   1   4      151.17      162.58      6.76 o 
   1   1   4       23.21       21.24      1.46 o 
   2   1   4       73.49       59.94      5.14 o 
   3   1   4      185.33      172.60      6.05 o 
   4   1   4        1.64        0.32      0.73 o 
   5   1   4      172.16      152.20     10.29 o 
   6   1   4       24.08       23.15      3.68 o 
   7   1   4        0.29       -0.64      1.90 o 
   8   1   4        0.80        1.33      2.73 o 
  -8   2   4        2.89        3.16      2.59 o 
  -7   2   4        4.19        5.09      2.54 o 
  -6   2   4       56.45       57.99      5.13 o 
  -5   2   4      332.17      315.08     18.84 o 
  -4   2   4       26.88       30.27      3.04 o 
  -3   2   4       26.90       27.79      2.63 o 
  -2   2   4       53.37       56.83      2.73 o 
  -1   2   4       18.84       21.30      1.35 o 
   0   2   4      319.59      295.01     21.61 o 
   1   2   4     1473.49     1624.82     62.96 o 
   2   2   4      923.53      895.95     35.02 o 
   3   2   4       62.48       77.52      3.03 o 
   4   2   4      151.54      147.93      5.39 o 
   5   2   4      163.99      157.43     10.62 o 
   6   2   4       17.56       17.33      3.17 o 
   7   2   4        9.12        6.50      2.73 o 
   8   2   4        5.74        9.85      3.21 o 
  -7   3   4      147.64      133.71      9.65 o 
  -6   3   4        0.00       -1.94      1.65 o 
  -5   3   4       76.38       80.13      6.25 o 
  -4   3   4       41.31       39.23      2.46 o 
  -3   3   4      430.27      479.73     19.23 o 
  -2   3   4      289.45      282.91     12.63 o 
  -1   3   4       40.28       38.83      2.14 o 
   0   3   4        2.03        2.27      0.67 o 
   1   3   4      747.08      710.19     27.83 o 
   2   3   4       27.62       31.56      2.19 o 
   3   3   4      241.06      234.08     10.67 o 
   4   3   4       46.45       53.58      5.10 o 
   5   3   4       28.09       26.14      4.72 o 
   6   3   4        0.38       -0.05      1.79 o 
   7   3   4       60.66       58.33      5.59 o 
   8   3   4       30.38       32.39      4.88 o 
  -7   4   4        1.54        4.11      2.31 o 
  -6   4   4       44.50       43.24      4.51 o 
  -5   4   4      310.39      355.74     21.45 o 
  -4   4   4      105.39      112.18      5.42 o 
  -3   4   4      613.53      639.12     25.46 o 
  -2   4   4      313.24      324.09     13.28 o 
  -1   4   4      973.29     1019.00     39.88 o 
   0   4   4       38.14       36.23      2.11 o 
   1   4   4       62.35       60.93      3.84 o 
   2   4   4      106.97      108.90      7.11 o 
   3   4   4      228.60      241.42     15.43 o 
   4   4   4        9.22        8.86      2.20 o 
   5   4   4        9.48        5.74      1.58 o 
   6   4   4       13.17       12.29      2.96 o 
   7   4   4        1.22       -1.84      2.23 o 
  -7   5   4        1.88        1.31      2.04 o 
  -6   5   4        0.80       -1.36      1.88 o 
  -5   5   4        5.14       11.21      2.81 o 
  -4   5   4       62.59       61.96      3.60 o 
  -3   5   4      283.01      306.64     12.91 o 
  -2   5   4      525.01      523.20     21.10 o 
  -1   5   4      159.30      163.96      7.18 o 
   0   5   4       91.82       88.66      4.22 o 
   1   5   4      302.87      330.84     17.72 o 
   2   5   4      469.41      448.89     25.99 o 
   3   5   4        0.88        0.08      1.11 o 
   4   5   4       58.73       62.17      3.71 o 
   5   5   4       27.46       24.68      2.57 o 
   6   5   4        8.61       10.12      2.27 o 
   7   5   4        1.11       -2.80      1.87 o 
  -6   6   4       32.43       28.94      4.54 o 
  -5   6   4       11.36       15.77      3.97 o 
  -4   6   4       57.88       60.40      3.64 o 
  -3   6   4      551.49      561.24     24.52 o 
  -2   6   4      124.41      139.74      6.89 o 
  -1   6   4      127.66      123.23      5.75 o 
   0   6   4      362.15      397.23     25.28 o 
   1   6   4       71.90       67.73      3.44 o 
   2   6   4       33.56       37.52      3.61 o 
   3   6   4      222.96      251.16     11.24 o 
   4   6   4      321.99      341.31     16.27 o 
   5   6   4       69.69       68.26      4.23 o 
   6   6   4        0.45        0.34      1.38 o 
   7   6   4        6.06        5.22      2.99 o 
  -5   7   4       25.57       27.37      6.74 o 
  -4   7   4       37.30       34.75      2.98 o 
  -3   7   4        6.47        7.47      1.69 o 
  -2   7   4       47.00       40.73      2.82 o 
  -1   7   4      106.92      109.50      5.37 o 
   0   7   4       74.81       66.60      3.62 o 
   1   7   4       12.33       12.08      2.68 o 
   2   7   4      124.39      137.80      9.49 o 
   3   7   4       43.60       41.63      4.14 o 
   4   7   4       98.91      104.71      7.54 o 
   5   7   4       11.66       13.20      2.20 o 
   6   7   4       50.81       52.50      3.93 o 
  -5   8   4       40.54       43.57      3.49 o 
  -4   8   4       14.83       14.38      6.72 o 
  -3   8   4       91.00       81.59      9.42 o 
  -2   8   4       90.22       89.51      4.91 o 
  -1   8   4        2.73        0.42      1.16 o 
   0   8   4       59.24       53.58      4.84 o 
   1   8   4       78.02       73.09      6.01 o 
   2   8   4       40.81       42.95      4.40 o 
   3   8   4        0.23       -0.14      1.69 o 
   4   8   4       80.98       78.95      4.88 o 
   5   8   4        3.38        2.76      1.81 o 
  -3   9   4       12.46       16.66      2.45 o 
  -2   9   4       27.58       24.11      2.64 o 
  -1   9   4        0.82        0.26      1.97 o 
   0   9   4      112.22      123.64      9.11 o 
   1   9   4        2.78        2.92      2.00 o 
   2   9   4       28.76       29.21      4.20 o 
   3   9   4       48.04       48.99      5.05 o 
   4   9   4       17.27       15.70      3.39 o 
  -1  10   4       16.00       12.70      3.41 o 
   0  10   4       15.94       16.55      3.73 o 
   1  10   4        1.64       -0.77      2.35 o 
   2  10   4       14.61       20.33      3.96 o 
  -3  -7   5        0.35       -0.01      2.53 o 
  -1  -7   5        3.25        2.66      2.24 o 
   0  -7   5       31.10       36.28      3.02 o 
   1  -7   5        6.19        5.11      1.72 o 
   2  -7   5       16.22       18.06      2.84 o 
   3  -7   5        9.49       12.49      3.43 o 
  -5  -6   5        0.47        0.40      2.89 o 
  -4  -6   5       54.14       63.06      6.22 o 
  -3  -6   5        1.96        6.89      3.21 o 
  -2  -6   5      116.81      107.84      5.70 o 
  -1  -6   5       15.93       19.96      3.20 o 
   0  -6   5       14.46       21.67      2.45 o 
   1  -6   5        3.99        2.67      1.54 o 
   2  -6   5        1.98        1.97      1.48 o 
   3  -6   5       24.45       27.67      4.40 o 
   4  -6   5      107.49      129.39     10.05 o 
  -6  -5   5        0.03       -1.27      2.46 o 
  -5  -5   5        2.50        3.72      2.72 o 
  -4  -5   5        0.12       -1.75      2.17 o 
  -3  -5   5        2.26        1.56      1.34 o 
  -2  -5   5       70.93       79.22      8.16 o 
  -1  -5   5        0.24       -0.74      1.07 o 
   0  -5   5        9.01        9.86      1.61 o 
   1  -5   5       38.51       31.11      2.61 o 
   2  -5   5       17.45       19.49      2.39 o 
   3  -5   5       16.69       17.25      2.48 o 
   4  -5   5        3.71        1.34      2.35 o 
   5  -5   5        0.40       -2.81      2.36 o 
  -6  -4   5        1.90       -0.79      2.49 o 
  -5  -4   5        0.07       -2.03      2.48 o 
  -4  -4   5       12.10       13.17      2.76 o 
  -3  -4   5        1.92        0.04      1.19 o 
  -2  -4   5       23.93       24.99      2.39 o 
  -1  -4   5       18.92       15.58      1.43 o 
   0  -4   5      109.29      107.57      5.23 o 
   1  -4   5      118.91      113.37      5.60 o 
   2  -4   5      205.60      214.29     13.34 o 
   3  -4   5        0.03        0.01      1.24 o 
   4  -4   5      159.38      173.34      6.88 o 
   5  -4   5       16.90       17.57      2.87 o 
   6  -4   5        3.17        0.19      2.11 o 
  -7  -3   5       13.67       16.20      3.78 o 
  -6  -3   5       90.88       93.23      7.98 o 
  -5  -3   5      154.96      155.12      7.59 o 
  -4  -3   5      103.90      100.60      5.31 o 
  -3  -3   5        1.47       -0.60      1.11 o 
  -2  -3   5        0.80       -0.74      0.98 o 
  -1  -3   5       31.36       33.78      1.76 o 
   0  -3   5       52.16       62.17      2.71 o 
   1  -3   5       72.35       72.73      3.88 o 
   2  -3   5        0.03       -0.99      0.73 o 
   3  -3   5        3.07        4.04      1.10 o 
   4  -3   5       10.02       10.64      1.59 o 
   5  -3   5        0.05       -2.19      1.46 o 
   6  -3   5       11.78       15.41      2.89 o 
  -7  -2   5        9.81        2.24      2.64 o 
  -6  -2   5        0.01       -1.51      1.94 o 
  -5  -2   5       94.69       96.37      5.16 o 
  -4  -2   5       12.29       15.43      4.25 o 
  -3  -2   5      163.30      179.28     13.23 o 
  -2  -2   5        4.99        6.42      2.51 o 
  -1  -2   5        6.53        4.57      0.76 o 
   0  -2   5       54.43       52.04      2.38 o 
   1  -2   5        0.14        2.59      0.72 o 
   2  -2   5        2.70        0.67      0.96 o 
   3  -2   5       28.18       26.93      2.41 o 
   4  -2   5       65.07       55.45      4.18 o 
   5  -2   5       16.77       15.19      3.22 o 
   6  -2   5       32.58       31.85      4.84 o 
   7  -2   5        1.29        2.31      2.67 o 
  -6  -1   5        6.01        5.44      2.01 o 
  -5  -1   5      242.68      240.84     14.65 o 
  -4  -1   5       34.20       31.76      3.05 o 
  -3  -1   5       63.60       54.62      4.29 o 
  -2  -1   5       99.20       85.21      5.95 o 
  -1  -1   5      345.57      378.97     13.13 o 
   0  -1   5        9.71       12.66      1.03 o 
   1  -1   5      478.98      479.42     15.89 o 
   2  -1   5       12.51       15.34      1.63 o 
   3  -1   5      545.78      635.09     45.13 o 
   4  -1   5       26.73       26.67      2.30 o 
   5  -1   5        8.17       11.62      2.87 o 
   6  -1   5        7.27        2.87      2.36 o 
   7  -1   5        0.26        0.81      2.29 o 
  -7   0   5        0.07       -0.70      1.81 o 
  -6   0   5       20.45       20.54      3.23 o 
  -5   0   5        0.02       -1.31      1.35 o 
  -4   0   5       24.56       23.02      2.96 o 
  -3   0   5      116.99      116.38      7.64 o 
  -2   0   5       15.49        8.70      1.67 o 
  -1   0   5      143.45      138.85      6.78 o 
   0   0   5       20.26       16.37      1.33 o 
   1   0   5      409.40      407.70     16.45 o 
   2   0   5      188.79      183.92      7.95 o 
   3   0   5      300.28      330.12     13.72 o 
   4   0   5       13.97       10.13      2.08 o 
   5   0   5       31.36       30.27      4.15 o 
   6   0   5       27.98       29.60      4.42 o 
   7   0   5        0.13       -1.47      2.23 o 
  -7   1   5       59.79       69.91      5.93 o 
  -6   1   5       59.25       65.54      5.47 o 
  -5   1   5       58.40       65.18      5.30 o 
  -4   1   5       30.88       26.12      3.22 o 
  -3   1   5        6.93       17.13      2.49 o 
  -2   1   5       31.59       38.17      1.96 o 
  -1   1   5     1366.15     1323.78    112.54 o 
   0   1   5       12.18       16.19      1.58 o 
   1   1   5      138.70      147.46      6.43 o 
   2   1   5        6.05       11.82      2.36 o 
   3   1   5      130.87      120.31      5.55 o 
   4   1   5        1.17        0.52      0.81 o 
   5   1   5       43.27       45.09      4.44 o 
   6   1   5       82.91       72.79      6.36 o 
   7   1   5       50.49       48.91      5.97 o 
  -7   2   5        0.76        1.75      2.24 o 
  -6   2   5       17.60       23.65      3.56 o 
  -5   2   5       24.82       31.15      3.93 o 
  -4   2   5        1.03       -1.07      1.17 o 
  -3   2   5       17.29       14.00      2.40 o 
  -2   2   5       49.67       44.93      2.36 o 
  -1   2   5      316.60      271.64     12.86 o 
   0   2   5        6.48        5.04      0.83 o 
   1   2   5     2404.22     2529.35    170.21 o 
   2   2   5       75.79       81.62      3.93 o 
   3   2   5       35.84       39.31      3.45 o 
   4   2   5       93.18       83.16      4.17 o 
   5   2   5       41.10       35.40      3.87 o 
   6   2   5        4.93        1.70      1.99 o 
   7   2   5        2.28        1.58      2.09 o 
  -7   3   5       64.32       66.02      6.04 o 
  -6   3   5        8.62        8.53      2.56 o 
  -5   3   5       33.08       35.52      4.27 o 
  -4   3   5        8.76        7.37      2.09 o 
  -3   3   5      425.29      457.56     28.80 o 
  -2   3   5      198.28      179.88      7.71 o 
  -1   3   5       41.00       53.59      2.80 o 
   0   3   5       17.87       12.32      1.22 o 
   1   3   5        0.56        0.11      0.59 o 
   2   3   5       11.57       11.06      1.24 o 
   3   3   5      514.11      514.78     20.57 o 
   4   3   5       55.38       55.60      3.25 o 
   5   3   5      223.35      229.15     14.78 o 
   6   3   5       14.99       16.02      3.32 o 
   7   3   5       20.02       18.23      3.60 o 
  -7   4   5        4.57       -0.24      2.02 o 
  -6   4   5        8.65        4.29      2.38 o 
  -5   4   5      176.99      183.43     12.19 o 
  -4   4   5        0.21       -0.96      1.37 o 
  -3   4   5      194.42      176.87      7.79 o 
  -2   4   5        8.60       25.19      2.78 o 
  -1   4   5      265.22      267.66     11.14 o 
   0   4   5        4.32        2.79      0.80 o 
   1   4   5       64.43       64.01      3.42 o 
   2   4   5        6.22        8.78      1.15 o 
   3   4   5        0.26       -0.44      1.20 o 
   4   4   5        3.29        1.58      1.12 o 
   5   4   5      120.02      114.74      8.58 o 
   6   4   5       29.04       30.26      4.35 o 
   7   4   5        0.36       -1.77      1.93 o 
  -6   5   5        5.09        1.38      2.22 o 
  -5   5   5        0.18       -2.67      1.78 o 
  -4   5   5        7.33        7.02      2.46 o 
  -3   5   5      676.54      738.48     36.11 o 
  -2   5   5       79.43       78.14      5.88 o 
  -1   5   5      634.56      642.75     25.65 o 
   0   5   5       65.54       63.23      3.34 o 
   1   5   5      214.10      224.66      9.49 o 
   2   5   5       13.68       17.79      2.61 o 
   3   5   5       15.23        9.44      2.24 o 
   4   5   5       12.17       13.07      1.93 o 
   5   5   5       80.51       78.70      8.51 o 
   6   5   5        0.09       -1.54      1.79 o 
   7   5   5        6.00        7.37      2.97 o 
  -6   6   5        5.10        5.44      2.72 o 
  -5   6   5       38.54       38.79      4.96 o 
  -4   6   5       10.58        6.76      1.62 o 
  -3   6   5       12.88       11.54      1.77 o 
  -2   6   5        3.30        3.02      1.18 o 
  -1   6   5      166.03      171.30     15.22 o 
   0   6   5      142.49      142.81      6.52 o 
   1   6   5      189.73      187.79     12.01 o 
   2   6   5       29.32       33.82      3.97 o 
   3   6   5       48.42       45.62      4.35 o 
   4   6   5        0.01       -1.45      1.18 o 
   5   6   5        0.26       -0.76      1.47 o 
   6   6   5        0.33       -0.33      1.91 o 
  -5   7   5       19.31       19.93      4.07 o 
  -4   7   5       41.36       42.76      3.31 o 
  -3   7   5       46.16       50.69      3.36 o 
  -2   7   5        0.94        1.13      2.45 o 
  -1   7   5       45.17       39.16      2.69 o 
   0   7   5        0.68       -1.21      0.96 o 
   1   7   5       82.00       85.36      6.61 o 
   2   7   5      117.06      116.41      8.35 o 
   3   7   5       12.80       10.23      2.47 o 
   4   7   5        7.81        5.76      2.53 o 
   5   7   5       29.29       31.84      3.39 o 
   6   7   5       22.92       25.57      4.28 o 
  -4   8   5       62.84       64.58      4.21 o 
  -3   8   5        2.42        1.63      1.53 o 
  -2   8   5       97.29       93.11      6.58 o 
  -1   8   5       37.78       33.45      2.57 o 
   0   8   5        0.38       -0.04      1.66 o 
   1   8   5       36.31       37.14      4.07 o 
   2   8   5       49.38       47.52      4.76 o 
   3   8   5        9.74       10.09      2.68 o 
   4   8   5        0.61        0.96      2.01 o 
   5   8   5        0.78        1.25      1.98 o 
  -3   9   5       52.65       56.56      3.96 o 
  -2   9   5       17.44       15.88      3.48 o 
  -1   9   5       11.97       16.16      3.24 o 
   0   9   5       25.89       34.21      4.63 o 
   1   9   5        5.76        5.03      2.46 o 
   2   9   5        2.07        1.61      2.03 o 
   3   9   5        0.17       -0.68      1.94 o 
   4   9   5       23.91       26.85      4.34 o 
  -1  10   5       16.83       16.98      3.84 o 
   0  10   5       53.26       54.24      5.54 o 
   1  10   5        1.25       -1.72      2.36 o 
   2  10   5       16.28       15.61      3.72 o 
  -1  -7   6        6.88       15.75      3.41 o 
   0  -7   6        1.47        2.53      2.25 o 
   1  -7   6       11.58       19.88      3.67 o 
  -4  -6   6        0.07        0.00      2.41 o 
  -3  -6   6        1.65       -0.52      2.39 o 
  -2  -6   6       21.83       19.24      3.51 o 
  -1  -6   6        1.71        2.40      2.20 o 
   0  -6   6       10.00       23.05      3.64 o 
   1  -6   6        0.03        0.52      1.46 o 
   2  -6   6        3.59        0.95      1.60 o 
   3  -6   6        0.58       -0.85      1.56 o 
  -5  -5   6        6.75        3.50      2.87 o 
  -4  -5   6        6.90        3.61      2.85 o 
  -3  -5   6        7.54        9.61      2.03 o 
  -2  -5   6       18.14       21.75      2.46 o 
  -1  -5   6       68.22       66.74      5.74 o 
   0  -5   6      427.50      397.69     23.78 o 
   1  -5   6       11.41       11.42      2.90 o 
   2  -5   6       25.24       37.32      3.32 o 
   3  -5   6        2.94        0.39      1.51 o 
   4  -5   6        6.14        5.68      1.87 o 
  -6  -4   6        0.58       -1.31      2.51 o 
  -5  -4   6        1.68       -0.09      2.68 o 
  -4  -4   6       36.55       40.71      3.15 o 
  -3  -4   6        1.92       -0.24      1.39 o 
  -2  -4   6      105.29      111.87      5.76 o 
  -1  -4   6        8.24        5.46      2.08 o 
   0  -4   6        1.69        1.67      2.02 o 
   1  -4   6       33.78       31.42      2.67 o 
   2  -4   6      106.00      106.07      8.01 o 
   3  -4   6      101.83       96.17      5.33 o 
   4  -4   6        4.43        2.25      1.74 o 
   5  -4   6       22.92       28.57      6.03 o 
  -6  -3   6       75.26       72.70      6.97 o 
  -5  -3   6        3.57        1.14      1.50 o 
  -4  -3   6       16.67       12.96      2.24 o 
  -3  -3   6        4.35        4.26      1.55 o 
  -2  -3   6      130.61      139.01      8.71 o 
  -1  -3   6      203.27      195.50     11.34 o 
   0  -3   6      158.54      162.26      7.40 o 
   1  -3   6        5.12        3.75      1.26 o 
   2  -3   6        3.52        3.38      1.17 o 
   3  -3   6      140.21      146.87      5.88 o 
   4  -3   6       82.64       91.27      4.26 o 
   5  -3   6        4.43        3.94      2.06 o 
   6  -3   6        7.61        9.55      2.82 o 
  -6  -2   6       13.55       13.48      3.90 o 
  -5  -2   6      110.60      113.33      6.04 o 
  -4  -2   6      422.17      397.68     17.17 o 
  -3  -2   6       27.31       30.82      2.61 o 
  -2  -2   6       13.00       13.14      2.75 o 
  -1  -2   6       92.48      108.97      5.38 o 
   0  -2   6       90.51      100.39      3.97 o 
   1  -2   6       14.30        9.09      1.20 o 
   2  -2   6       45.83       50.41      3.15 o 
   3  -2   6      138.97      140.24      6.76 o 
   4  -2   6       75.74       81.71      5.38 o 
   5  -2   6       56.71       55.50      3.77 o 
   6  -2   6       21.24       32.24      4.91 o 
  -6  -1   6       28.85       36.12      4.22 o 
  -5  -1   6       82.84       81.12      6.15 o 
  -4  -1   6        2.48        2.90      1.80 o 
  -3  -1   6      311.78      312.58     18.56 o 
  -2  -1   6      615.99      554.21     31.63 o 
  -1  -1   6      217.33      195.80      8.43 o 
   0  -1   6        4.57        4.83      0.83 o 
   1  -1   6       16.51       18.78      2.41 o 
   2  -1   6      715.89      780.02     31.12 o 
   3  -1   6        3.97        3.52      1.56 o 
   4  -1   6        0.91       -0.64      1.06 o 
   5  -1   6       11.55        8.09      2.68 o 
   6  -1   6        8.73       11.77      3.49 o 
   7  -1   6        7.86        5.81      2.97 o 
  -7   0   6        1.67       -0.66      2.00 o 
  -6   0   6        7.14        8.76      2.34 o 
  -5   0   6        7.01        3.83      1.80 o 
  -4   0   6       12.19       10.94      2.24 o 
  -3   0   6       32.34       35.91      3.37 o 
  -2   0   6      236.16      231.43     13.99 o 
  -1   0   6      336.93      357.84     14.52 o 
   0   0   6       74.04       76.92      3.79 o 
   1   0   6       56.92       49.67      2.86 o 
   2   0   6        0.06        0.02      0.84 o 
   3   0   6      362.35      339.38     22.73 o 
   4   0   6       98.51      105.76      5.36 o 
   5   0   6       96.17       91.68      4.99 o 
   6   0   6        5.24        4.80      2.49 o 
   7   0   6        0.10        1.83      2.71 o 
  -7   1   6        1.03        3.03      2.34 o 
  -6   1   6       12.95       14.95      3.18 o 
  -5   1   6        0.11       -0.22      1.50 o 
  -4   1   6       59.37       51.90      4.50 o 
  -3   1   6        7.23        8.49      1.94 o 
  -2   1   6       31.55       38.03      3.41 o 
  -1   1   6      263.15      243.00     10.05 o 
   0   1   6      158.50      176.75     15.64 o 
   1   1   6      154.69      154.50      6.83 o 
   3   1   6      144.22      142.79     10.51 o 
   4   1   6        5.37        5.80      1.31 o 
   5   1   6      143.30      121.68      5.96 o 
   6   1   6       47.91       43.38      4.80 o 
   7   1   6       30.73       26.52      4.63 o 
  -7   2   6        1.06        2.23      2.53 o 
  -6   2   6        0.04        0.13      1.92 o 
  -5   2   6      110.22      117.79      8.52 o 
  -4   2   6       67.92       77.13      6.04 o 
  -3   2   6       54.88       53.92      4.58 o 
  -2   2   6      357.77      332.92     19.56 o 
  -1   2   6        9.66        5.97      1.90 o 
   0   2   6       23.12       27.80      1.84 o 
   1   2   6       75.72       71.74      4.51 o 
   2   2   6       83.57       83.18      8.44 o 
   3   2   6       75.05       79.36      4.05 o 
   4   2   6        5.62        2.67      1.51 o 
   5   2   6       65.24       68.53      5.91 o 
   6   2   6       13.32        7.50      2.97 o 
   7   2   6       17.11       11.06      3.14 o 
  -7   3   6        0.88       -0.54      2.07 o 
  -6   3   6        7.04        4.23      2.38 o 
  -5   3   6       11.93       12.28      3.11 o 
  -4   3   6        7.29        3.97      2.07 o 
  -3   3   6       83.64       80.39      6.13 o 
  -2   3   6        6.89        6.09      1.10 o 
  -1   3   6       51.50       53.15      4.23 o 
   0   3   6       59.48       56.70      3.55 o 
   1   3   6       12.59        7.14      2.16 o 
   2   3   6        0.04       -0.49      0.69 o 
   3   3   6      317.58      331.32     17.23 o 
   4   3   6       36.19       33.75      3.70 o 
   5   3   6        4.18       -0.38      2.12 o 
   6   3   6       11.55        6.32      2.51 o 
   7   3   6        2.40        0.36      2.20 o 
  -6   4   6       20.09       21.59      3.84 o 
  -5   4   6      143.93      151.72     10.60 o 
  -4   4   6       44.54       43.85      4.37 o 
  -3   4   6       54.58       51.57      4.66 o 
  -2   4   6       15.26       15.44      3.88 o 
  -1   4   6      267.98      285.55     11.91 o 
   0   4   6        4.62        2.03      0.96 o 
   1   4   6      101.09      106.88      4.98 o 
   2   4   6        4.47        6.04      1.94 o 
   3   4   6      141.07      161.53     10.72 o 
   4   4   6        1.91       -0.12      1.69 o 
   5   4   6      127.13      120.06      9.03 o 
   6   4   6        0.68       -1.41      2.04 o 
   7   4   6       16.29       10.78      3.27 o 
  -6   5   6        1.05       -1.51      1.90 o 
  -5   5   6       31.60       30.21      4.37 o 
  -4   5   6        0.11       -1.10      1.72 o 
  -3   5   6      102.38      102.52      7.58 o 
  -2   5   6       31.05       30.70      2.34 o 
  -1   5   6      312.32      358.77     14.88 o 
   0   5   6       26.00       23.51      2.09 o 
   1   5   6      162.77      153.71      9.42 o 
   2   5   6        0.12       -1.00      1.22 o 
   3   5   6        8.63       10.44      2.47 o 
   4   5   6       81.99       82.16      6.70 o 
   5   5   6        2.70       -0.85      1.89 o 
   6   5   6        2.32        2.52      2.40 o 
  -6   6   6       10.21        8.04      2.81 o 
  -5   6   6       20.01       12.91      3.23 o 
  -4   6   6       11.90        9.50      2.87 o 
  -3   6   6       29.17       30.41      2.40 o 
  -2   6   6       17.63       17.22      2.04 o 
  -1   6   6      314.22      325.75     19.51 o 
   0   6   6       58.45       60.89      3.46 o 
   1   6   6      555.39      588.46     33.91 o 
   2   6   6        8.41       10.57      2.45 o 
   3   6   6       37.40       37.40      4.58 o 
   4   6   6       22.73       23.09      3.96 o 
   5   6   6        3.33        0.58      2.15 o 
   6   6   6        0.02       -1.89      2.07 o 
  -5   7   6       30.61       30.05      4.57 o 
  -4   7   6        6.32        1.80      2.48 o 
  -3   7   6       88.29       85.58      7.16 o 
  -2   7   6        0.60       -1.20      1.21 o 
  -1   7   6       47.23       49.44      3.12 o 
   0   7   6       10.09       11.38      2.52 o 
   1   7   6       87.16       81.85      6.42 o 
   2   7   6       44.81       46.32      4.43 o 
   3   7   6      119.76      111.97      8.39 o 
   4   7   6       30.40       27.99      4.25 o 
   5   7   6        7.77       10.03      2.97 o 
  -4   8   6       28.81       32.31      4.75 o 
  -3   8   6       75.54       78.03      4.59 o 
  -2   8   6        5.97        7.89      1.74 o 
  -1   8   6       94.52       97.73      7.56 o 
   0   8   6        0.05       -0.84      1.73 o 
   1   8   6       45.08       43.92      4.48 o 
   2   8   6        5.81        5.88      2.45 o 
   3   8   6        0.28       -0.88      1.67 o 
   4   8   6       51.13       49.40      5.22 o 
   5   8   6       22.58       33.82      5.10 o 
  -3   9   6       86.00       98.58      5.65 o 
  -2   9   6        2.75        0.32      2.03 o 
  -1   9   6        4.56        4.26      2.31 o 
   0   9   6       34.87       37.63      4.96 o 
   1   9   6       40.80       41.62      4.66 o 
   2   9   6        0.46       -1.16      1.80 o 
   3   9   6       26.08       22.43      3.91 o 
  -2  -6   7       39.31       39.25      4.45 o 
  -1  -6   7        1.56        2.21      2.42 o 
   0  -6   7        6.80        7.16      2.81 o 
   1  -6   7       10.25       14.92      3.45 o 
  -4  -5   7       13.96       20.03      4.14 o 
  -3  -5   7       11.45       13.71      3.34 o 
  -2  -5   7       10.94       13.96      2.99 o 
  -1  -5   7       22.32       29.75      4.16 o 
   0  -5   7       33.66       37.97      4.92 o 
   1  -5   7       13.56       14.83      3.29 o 
   2  -5   7        0.19        0.02      1.55 o 
   3  -5   7       10.49       12.45      5.13 o 
  -5  -4   7       17.27       12.08      3.85 o 
  -4  -4   7        1.92        1.08      1.59 o 
  -3  -4   7       19.68       17.51      2.39 o 
  -2  -4   7        6.84        7.14      2.44 o 
  -1  -4   7        0.00       -1.74      1.57 o 
   0  -4   7       26.84       26.85      4.00 o 
   1  -4   7        2.57        1.70      1.46 o 
   2  -4   7      222.10      246.24     11.20 o 
   3  -4   7       35.95       39.57      3.13 o 
   4  -4   7        3.18        3.06      1.54 o 
  -5  -3   7        0.66       -1.31      3.04 o 
  -4  -3   7        0.01       -0.44      1.50 o 
  -3  -3   7        4.02        4.02      1.60 o 
  -2  -3   7       19.25       14.47      2.14 o 
  -1  -3   7       43.92       28.82      3.86 o 
   0  -3   7        1.46        3.59      1.99 o 
   1  -3   7       11.13        9.70      1.79 o 
   2  -3   7       18.53       15.94      1.85 o 
   3  -3   7        3.08        3.33      1.32 o 
   4  -3   7      121.15      132.77      5.74 o 
   5  -3   7       15.62       17.63      2.33 o 
  -6  -2   7       13.05       13.17      2.44 o 
  -5  -2   7        5.27        4.10      1.69 o 
  -4  -2   7      175.98      172.42      8.43 o 
  -3  -2   7       18.70       18.24      2.37 o 
  -2  -2   7      136.71      139.58      6.86 o 
  -1  -2   7       46.01       49.78      4.55 o 
   0  -2   7       16.79       16.67      3.03 o 
   1  -2   7       34.90       31.48      1.96 o 
   2  -2   7      197.69      198.79     12.85 o 
   3  -2   7       40.01       40.73      3.19 o 
   4  -2   7        7.68        5.47      1.65 o 
   5  -2   7        4.66        4.79      2.11 o 
   6  -2   7       17.56       20.68      4.29 o 
  -6  -1   7       10.60        5.98      2.51 o 
  -5  -1   7        0.51       -0.30      1.52 o 
  -4  -1   7       21.70       25.41      3.63 o 
  -3  -1   7        0.58       -1.47      1.47 o 
  -2  -1   7      128.17      123.90      8.54 o 
  -1  -1   7      114.76      112.12      7.93 o 
   0  -1   7      264.01      259.17     15.91 o 
   1  -1   7       10.88        8.38      1.53 o 
   2  -1   7        4.68        3.12      1.30 o 
   3  -1   7        0.01       -1.55      1.04 o 
   4  -1   7        7.06        4.02      1.61 o 
   5  -1   7        3.29        0.08      1.43 o 
   6  -1   7        0.22       -0.01      2.44 o 
  -6   0   7        1.12       -0.86      1.64 o 
  -5   0   7       16.15       21.98      3.27 o 
  -4   0   7        5.74        2.68      1.73 o 
  -3   0   7        0.42       -0.26      1.41 o 
  -2   0   7       27.04       29.35      3.71 o 
  -1   0   7       87.45       98.36      7.04 o 
   0   0   7      580.49      537.56     21.67 o 
   1   0   7      222.29      217.76      9.50 o 
   2   0   7        1.70        1.95      1.17 o 
   3   0   7       82.83       83.24      4.51 o 
   4   0   7        5.55        2.65      1.38 o 
   5   0   7        5.04        4.67      1.77 o 
   6   0   7        3.44        0.47      2.26 o 
  -6   1   7      113.08      107.13      8.18 o 
  -5   1   7        5.85        6.77      2.27 o 
  -4   1   7        4.64        3.70      1.87 o 
  -3   1   7       43.69       36.49      3.61 o 
  -2   1   7        0.17        0.62      1.22 o 
  -1   1   7       14.27       14.22      2.60 o 
   0   1   7      104.91       93.79      4.53 o 
   1   1   7       49.46       48.58      3.72 o 
   2   1   7        5.06        2.84      1.11 o 
   3   1   7       82.50       86.96      8.35 o 
   4   1   7       10.52       13.12      1.84 o 
   5   1   7        2.38        1.31      1.25 o 
   6   1   7        8.54        5.90      2.66 o 
  -6   2   7       10.30        9.86      2.98 o 
  -5   2   7       43.71       45.96      4.70 o 
  -4   2   7       46.01       40.16      4.11 o 
  -3   2   7       14.01       15.35      2.74 o 
  -2   2   7        3.17        2.21      1.55 o 
  -1   2   7        5.42        3.25      1.44 o 
   0   2   7       31.18       30.18      2.10 o 
   1   2   7      150.27      153.44      6.92 o 
   2   2   7        5.89        5.81      1.27 o 
   3   2   7        7.71        8.68      1.45 o 
   4   2   7       35.87       38.88      3.66 o 
   5   2   7        1.48        3.59      2.26 o 
   6   2   7        0.71        1.26      2.09 o 
  -6   3   7       33.98       33.19      4.93 o 
  -5   3   7        2.01        1.50      2.09 o 
  -4   3   7        5.45        5.88      2.29 o 
  -3   3   7      156.42      163.11     10.83 o 
  -2   3   7       70.91       63.74      5.15 o 
  -1   3   7        0.16        0.07      0.80 o 
   0   3   7        0.16       -1.03      0.69 o 
   1   3   7      244.82      239.84     11.52 o 
   2   3   7        0.76        0.09      0.86 o 
   3   3   7       72.63       73.03      4.95 o 
   4   3   7        2.78        2.78      1.89 o 
   5   3   7       97.50       82.90      7.07 o 
   6   3   7        0.40       -1.57      1.67 o 
  -6   4   7        0.10        1.34      2.54 o 
  -5   4   7        6.16        9.51      2.82 o 
  -4   4   7       19.47       15.92      3.37 o 
  -3   4   7       98.00       89.64      7.02 o 
  -2   4   7        9.49        7.81      2.24 o 
  -1   4   7      179.10      182.47      8.04 o 
   0   4   7      245.00      229.79      9.85 o 
   1   4   7        0.36       -0.41      0.86 o 
   2   4   7       22.79       22.80      2.10 o 
   3   4   7        0.04       -1.63      1.33 o 
   4   4   7        8.04        7.81      2.72 o 
   5   4   7       15.87       20.63      3.77 o 
   6   4   7        2.53        2.57      2.38 o 
  -6   5   7        4.01        3.28      2.63 o 
  -5   5   7       12.57       12.95      3.42 o 
  -4   5   7       22.66       20.07      3.65 o 
  -3   5   7      118.60      124.66      8.96 o 
  -2   5   7       26.66       27.23      3.73 o 
  -1   5   7      201.17      193.75      8.60 o 
   0   5   7        9.78        7.93      1.45 o 
   1   5   7       66.43       58.66      3.32 o 
   2   5   7       16.79       18.41      3.18 o 
   3   5   7       42.18       48.35      4.70 o 
   4   5   7       47.95       45.60      4.83 o 
   5   5   7       15.12       16.44      3.61 o 
   6   5   7        0.45       -2.81      1.87 o 
  -5   6   7        1.20       -2.73      2.27 o 
  -4   6   7        3.69        0.71      2.38 o 
  -3   6   7       59.25       60.33      5.44 o 
  -2   6   7        2.21        2.36      1.28 o 
  -1   6   7      170.92      178.21      9.16 o 
   0   6   7       85.19       98.47      6.42 o 
   1   6   7      164.05      153.16     10.29 o 
   2   6   7       11.07       12.14      2.68 o 
   3   6   7       10.88        8.62      2.97 o 
   4   6   7        0.04       -2.51      1.67 o 
   5   6   7       20.69       22.19      4.13 o 
   6   6   7        2.93        1.87      2.58 o 
  -4   7   7       31.82       30.53      4.68 o 
  -3   7   7       37.70       40.27      4.58 o 
  -2   7   7       10.10        8.04      1.81 o 
  -1   7   7        2.08        0.90      1.21 o 
   0   7   7        0.03       -1.26      1.35 o 
   1   7   7      105.82       93.94      7.14 o 
   2   7   7        0.00       -1.66      1.68 o 
   3   7   7      330.20      388.70     23.86 o 
   4   7   7        8.09        7.68      3.14 o 
   5   7   7        0.02       -2.02      2.31 o 
  -3   8   7        4.53        5.05      2.79 o 
  -2   8   7        0.07       -0.39      1.62 o 
  -1   8   7       59.17       57.17      5.26 o 
   0   8   7        3.81        4.17      2.23 o 
   1   8   7        2.73        0.05      1.87 o 
   2   8   7        1.26        1.50      1.99 o 
   3   8   7       66.60       64.43      6.03 o 
   4   8   7        4.40        5.59      2.74 o 
  -2   9   7        0.03       -1.96      2.17 o 
  -1   9   7        2.06        1.65      2.42 o 
   0   9   7        0.69        0.12      2.04 o 
   1   9   7       52.87       58.75      5.71 o 
   2   9   7        1.65        0.58      1.94 o 
   3   9   7        3.15        2.56      2.28 o 
  -2  -5   8        5.83       10.28      3.27 o 
  -1  -5   8        4.79        5.87      2.79 o 
   0  -5   8       13.01        7.15      3.00 o 
   1  -5   8        9.65        9.45      3.01 o 
  -3  -4   8        1.88        0.25      2.07 o 
  -2  -4   8        2.13        3.57      2.47 o 
  -1  -4   8        4.66        6.77      2.60 o 
   0  -4   8        5.18        5.29      2.62 o 
   1  -4   8        0.00       -0.54      2.00 o 
   2  -4   8       31.53       29.63      4.37 o 
   3  -4   8        5.45        4.58      2.03 o 
  -4  -3   8        4.90        2.14      2.95 o 
  -3  -3   8        1.47       -0.88      2.17 o 
  -2  -3   8       40.64       44.05      5.25 o 
  -1  -3   8       35.84       35.69      4.64 o 
   0  -3   8       91.95      103.00      7.87 o 
   1  -3   8       17.48       19.04      3.72 o 
   2  -3   8        0.63        0.89      1.32 o 
   3  -3   8        3.49        2.37      1.41 o 
   4  -3   8       65.07       69.02      3.75 o 
  -5  -2   8        8.51       12.86      2.38 o 
  -4  -2   8       28.58       31.46      6.05 o 
  -3  -2   8       20.58       23.68      2.76 o 
  -2  -2   8        5.56        3.02      2.13 o 
  -1  -2   8        0.06       -2.40      1.64 o 
   0  -2   8       22.46       19.40      3.41 o 
   1  -2   8        0.17       -1.09      1.63 o 
   2  -2   8       19.04       20.27      2.58 o 
   3  -2   8        4.76        1.72      2.27 o 
   4  -2   8        1.76        1.11      1.60 o 
   5  -2   8       14.44       13.11      4.63 o 
  -5  -1   8        0.47       -1.93      1.74 o 
  -4  -1   8        0.01       -1.68      1.71 o 
  -3  -1   8       54.47       55.27      5.18 o 
  -2  -1   8      572.10      572.70     33.19 o 
  -1  -1   8       40.21       34.25      3.79 o 
   0  -1   8       33.22       35.32      4.02 o 
   1  -1   8        2.05        2.09      2.14 o 
   2  -1   8       20.12       24.27      3.48 o 
   3  -1   8        0.22        0.42      1.32 o 
   4  -1   8       30.24       32.51      3.46 o 
   5  -1   8        0.63       -0.41      1.57 o 
  -6   0   8       24.59       18.02      3.35 o 
  -5   0   8        7.81        5.90      2.50 o 
  -4   0   8        6.13        5.39      2.21 o 
  -3   0   8       16.52        9.61      2.84 o 
  -2   0   8        5.59       10.72      2.63 o 
  -1   0   8       34.29       29.75      4.00 o 
   1   0   8      123.37      126.73      6.17 o 
   2   0   8      406.67      435.52     18.16 o 
   3   0   8        2.04        0.04      1.29 o 
   4   0   8       59.60       70.35      6.21 o 
   5   0   8        5.63        5.79      3.44 o 
   6   0   8        0.33       -1.26      2.60 o 
  -6   1   8        0.75       -1.56      1.89 o 
  -5   1   8        5.52        2.26      2.05 o 
  -4   1   8       81.03       85.93      6.73 o 
  -3   1   8       46.39       37.81      3.89 o 
  -2   1   8        1.19       -1.53      1.44 o 
  -1   1   8       30.64       29.41      3.77 o 
   0   1   8        4.83        4.36      1.89 o 
   1   1   8      273.31      260.56     16.80 o 
   2   1   8      281.84      288.46     12.41 o 
   3   1   8       52.26       49.66      3.25 o 
   4   1   8       54.23       59.30      3.75 o 
   5   1   8        0.87       -1.48      2.03 o 
   6   1   8        8.27       12.48      3.53 o 
  -6   2   8       44.40       43.94      4.80 o 
  -5   2   8        0.11       -2.04      2.02 o 
  -4   2   8       49.63       37.42      4.07 o 
  -3   2   8       34.20       39.37      4.04 o 
  -2   2   8       69.21       68.14      5.54 o 
  -1   2   8       21.00       19.81      3.07 o 
   0   2   8        0.24       -1.64      1.28 o 
   1   2   8       14.53       14.98      2.83 o 
   2   2   8      160.05      158.25      7.33 o 
   3   2   8       67.83       65.67      3.83 o 
   4   2   8       41.56       43.26      3.40 o 
   5   2   8       59.17       58.07      5.73 o 
   6   2   8        3.11        6.07      2.95 o 
  -6   3   8        0.03       -0.40      2.44 o 
  -5   3   8       22.26       23.90      4.10 o 
  -4   3   8       64.76       61.68      5.57 o 
  -3   3   8       27.08       26.92      4.00 o 
  -2   3   8      102.83       80.09      6.24 o 
  -1   3   8        2.15        1.02      1.52 o 
   0   3   8      237.75      255.11     10.91 o 
   1   3   8       24.53       22.07      2.18 o 
   2   3   8        6.38        2.98      1.25 o 
   3   3   8        5.87        4.08      1.44 o 
   4   3   8       66.86       60.49      5.71 o 
   5   3   8        2.05        1.15      2.31 o 
   6   3   8        2.23        3.04      2.41 o 
  -5   4   8        2.59        2.57      2.59 o 
  -4   4   8       62.24       65.02      5.95 o 
  -3   4   8       33.89       33.66      4.44 o 
  -2   4   8        3.99        2.16      1.86 o 
  -1   4   8       34.30       29.00      3.32 o 
   0   4   8       26.37       27.00      2.78 o 
   1   4   8        1.01       -0.26      0.96 o 
   2   4   8       33.58       33.84      2.63 o 
   3   4   8       22.20       25.07      3.70 o 
   4   4   8       20.16       21.18      3.97 o 
   5   4   8       12.82       11.52      3.22 o 
   6   4   8        5.74       -0.16      2.35 o 
  -5   5   8        9.83       12.58      3.64 o 
  -4   5   8       10.74       13.65      3.47 o 
  -3   5   8        4.15        1.43      2.26 o 
  -2   5   8       63.31       59.89      5.33 o 
  -1   5   8        0.02        0.18      1.64 o 
   0   5   8       17.60       16.55      3.85 o 
   1   5   8       43.91       43.02      4.46 o 
   2   5   8       42.52       49.43      4.85 o 
   3   5   8        0.02       -2.18      1.59 o 
   4   5   8       43.98       46.42      5.58 o 
   5   5   8        0.04       -0.86      2.31 o 
  -4   6   8       24.80       28.58      4.75 o 
  -3   6   8       16.30       18.17      3.61 o 
  -2   6   8       13.43       17.35      3.20 o 
  -1   6   8        0.01       -0.74      1.10 o 
   0   6   8       21.52       21.92      2.24 o 
   1   6   8       87.84      100.85      7.57 o 
   2   6   8       25.83       27.05      3.96 o 
   3   6   8       25.45       37.17      4.99 o 
   4   6   8       21.89       26.33      4.39 o 
   5   6   8        5.46        6.23      3.22 o 
  -4   7   8        2.02       -1.07      2.24 o 
  -3   7   8        0.01       -0.36      2.15 o 
  -2   7   8        1.45        4.41      2.37 o 
  -1   7   8       27.12       36.57      3.12 o 
   0   7   8        7.02        9.57      2.39 o 
   1   7   8       20.30       23.48      3.75 o 
   2   7   8       37.69       38.10      4.73 o 
   3   7   8        9.59       14.96      3.45 o 
   4   7   8        1.18        0.12      2.38 o 
  -2   8   8        7.41        1.04      2.31 o 
  -1   8   8       48.38       43.15      4.66 o 
   0   8   8       13.76       16.87      3.32 o 
   1   8   8       16.41       15.02      3.05 o 
   2   8   8        0.91       -0.40      2.02 o 
   3   8   8       21.02       16.83      3.65 o 
   0   9   8        2.15        1.80      2.41 o 
   1   9   8       36.27       38.45      4.97 o 
  -1  -4   9       12.05       11.79      3.22 o 
   0  -4   9        1.00       -1.23      2.12 o 
   1  -4   9        5.17        1.90      2.53 o 
  -3  -3   9        4.74        2.81      2.60 o 
  -2  -3   9        4.93       10.97      2.96 o 
  -1  -3   9        4.24        4.39      2.46 o 
   0  -3   9        2.20       -0.12      2.13 o 
   1  -3   9        2.19        2.50      2.40 o 
   2  -3   9        1.17        2.34      2.47 o 
   3  -3   9        1.56        0.30      1.41 o 
  -4  -2   9       15.08       23.22      3.97 o 
  -3  -2   9       10.90       10.67      3.17 o 
  -2  -2   9        0.03        0.19      2.13 o 
  -1  -2   9        1.84       -0.92      1.89 o 
   0  -2   9        0.39       -0.29      1.93 o 
   1  -2   9       16.83       17.62      3.40 o 
   2  -2   9       53.10       64.61      5.98 o 
   3  -2   9        2.73        3.10      1.71 o 
  -4  -1   9        0.55        0.00      2.13 o 
  -3  -1   9        8.46        8.22      2.72 o 
  -2  -1   9        7.02        5.89      2.48 o 
  -1  -1   9        2.12       -0.28      1.93 o 
   0  -1   9       62.61       62.03      5.69 o 
   1  -1   9       11.95       12.68      3.18 o 
   2  -1   9        7.25        6.45      2.69 o 
   3  -1   9        3.91        8.56      2.12 o 
   4  -1   9        0.00       -1.47      1.87 o 
  -5   0   9        5.58        4.59      2.56 o 
  -4   0   9        1.68        3.63      2.45 o 
  -3   0   9        0.52       -2.42      1.71 o 
  -2   0   9        0.07        0.27      1.81 o 
  -1   0   9        0.08       -0.40      1.67 o 
   0   0   9      212.14      216.34     14.04 o 
   1   0   9      127.67      126.85      9.18 o 
   2   0   9       30.05       34.65      3.12 o 
   3   0   9        7.56        7.43      3.95 o 
   4   0   9       17.16       16.75      6.64 o 
   5   0   9        0.18       -0.97      1.55 o 
  -5   1   9        0.14       -2.97      1.98 o 
  -4   1   9        1.66        1.24      1.87 o 
  -3   1   9       11.32        6.53      2.46 o 
  -2   1   9       21.19       21.12      3.50 o 
  -1   1   9       11.11       12.34      2.79 o 
   0   1   9        4.84        1.36      1.85 o 
   1   1   9        0.06        2.22      2.08 o 
   2   1   9      204.27      200.08      9.19 o 
   3   1   9       13.84       15.01      2.15 o 
   4   1   9      113.81      131.77     10.54 o 
   5   1   9       10.72       13.28      3.84 o 
  -5   2   9        0.21       -1.52      1.95 o 
  -4   2   9       47.49       45.38      4.67 o 
  -3   2   9        0.03       -1.46      1.87 o 
  -2   2   9       13.89       12.32      2.80 o 
  -1   2   9        9.43        6.01      2.56 o 
   0   2   9        3.63        2.45      1.90 o 
   1   2   9       61.64       60.70      5.33 o 
   2   2   9       11.27        6.09      1.50 o 
   3   2   9        2.24        1.80      1.41 o 
   4   2   9       49.21       46.55      4.86 o 
   5   2   9        8.07        3.23      2.63 o 
  -5   3   9        1.33        2.04      2.62 o 
  -4   3   9        1.93        1.03      1.91 o 
  -3   3   9        6.42        3.88      2.31 o 
  -2   3   9      156.31      142.52      9.88 o 
  -1   3   9        1.85        3.47      1.93 o 
   0   3   9       11.88        8.98      2.53 o 
   1   3   9       13.68       14.09      1.91 o 
   2   3   9       10.64        9.50      1.65 o 
   3   3   9        0.14        0.15      1.63 o 
   4   3   9        0.22       -1.11      2.11 o 
   5   3   9        1.94       -0.34      2.15 o 
  -5   4   9        2.34        4.67      2.97 o 
  -4   4   9        0.04       -0.63      2.26 o 
  -3   4   9        0.75        0.31      1.88 o 
  -2   4   9       39.94       39.15      4.75 o 
  -1   4   9       25.42       24.44      3.61 o 
   0   4   9       97.18      105.94      7.69 o 
   1   4   9       34.70       39.55      2.82 o 
   2   4   9        2.08       -0.70      1.73 o 
   3   4   9        0.49        0.86      2.04 o 
   4   4   9        0.71       -1.34      2.20 o 
   5   4   9        1.02        0.04      2.06 o 
  -4   5   9       28.94       31.65      4.71 o 
  -3   5   9        2.40        0.20      2.02 o 
  -2   5   9       19.36       22.65      3.60 o 
  -1   5   9       12.89       12.40      2.65 o 
   0   5   9       16.21       18.74      3.13 o 
   1   5   9       29.31       34.85      2.77 o 
   2   5   9       51.67       58.36      5.53 o 
   3   5   9       24.40       32.75      4.53 o 
   4   5   9        1.39        1.30      2.48 o 
  -3   6   9       12.84       16.16      3.70 o 
  -2   6   9       52.64       51.48      5.10 o 
  -1   6   9       14.10       15.25      3.07 o 
   0   6   9       15.96       14.75      2.80 o 
   1   6   9        8.37        8.73      2.80 o 
   2   6   9        0.12       -0.75      2.09 o 
   3   6   9        0.01       -2.27      2.18 o 
   4   6   9        7.00       10.06      3.48 o 
  -3   7   9        0.10       -0.40      2.32 o 
  -2   7   9        0.00        0.34      2.24 o 
  -1   7   9       44.49       52.41      5.02 o 
   0   7   9       27.78       33.80      4.42 o 
   1   7   9        0.40       -1.49      1.86 o 
   2   7   9        2.27       -0.38      2.44 o 
   3   7   9       58.53       77.87      7.05 o 
   0   8   9        0.47        0.70      1.93 o 
   1   8   9        1.56        1.36      2.21 o 
   2   8   9        0.18        3.79      2.53 o 
  -2  -2  10        1.64       -0.74      2.33 o 
  -1  -2  10        9.99        7.46      2.87 o 
   0  -2  10       15.24       22.41      4.00 o 
   1  -2  10        0.51        2.83      2.53 o 
   2  -2  10        0.59       -1.31      2.24 o 
  -3  -1  10        6.14        7.91      2.96 o 
  -2  -1  10        3.32        4.80      2.68 o 
  -1  -1  10       35.37       48.70      5.83 o 
   0  -1  10        2.14        3.53      2.64 o 
   1  -1  10        0.91       -0.65      2.09 o 
   2  -1  10        3.31        4.92      2.39 o 
   3  -1  10        7.03        7.29      3.18 o 
  -3   0  10       11.88       11.60      3.14 o 
  -2   0  10        5.23        6.88      2.61 o 
  -1   0  10       11.60        9.06      2.88 o 
   0   0  10        7.79        8.63      3.08 o 
   1   0  10        3.88        1.13      2.27 o 
   2   0  10       19.66       15.64      3.42 o 
   3   0  10        0.00       -0.66      2.18 o 
  -4   1  10        9.10        7.33      2.94 o 
  -3   1  10       35.24       27.04      4.30 o 
  -2   1  10       52.23       47.81      4.91 o 
  -1   1  10       21.81       25.00      3.92 o 
   0   1  10       18.75       24.02      4.04 o 
   1   1  10        0.95       -0.38      1.88 o 
   2   1  10       45.19       43.37      4.66 o 
   3   1  10       19.37       22.57      2.78 o 
   4   1  10       32.90       40.48      3.60 o 
  -4   2  10        0.78       -0.79      1.94 o 
  -3   2  10        1.47       -0.52      2.13 o 
  -2   2  10        9.62        8.61      2.80 o 
  -1   2  10        2.51       -0.77      1.92 o 
   0   2  10       50.05       46.57      4.83 o 
   1   2  10       13.06       13.39      3.29 o 
   2   2  10        4.71        4.10      2.16 o 
   3   2  10       30.73       30.11      3.04 o 
   4   2  10       65.99       59.93      5.96 o 
  -4   3  10       29.52       27.06      4.46 o 
  -3   3  10       23.04       18.19      3.48 o 
  -2   3  10        5.91        4.88      2.60 o 
  -1   3  10       11.88       18.31      3.56 o 
   0   3  10       33.20       38.30      4.24 o 
   1   3  10        2.53       -0.96      1.77 o 
   2   3  10        0.52       -0.88      1.29 o 
   3   3  10        4.80        2.65      2.34 o 
   4   3  10        0.22        1.04      2.42 o 
  -3   4  10        4.62        2.02      2.27 o 
  -2   4  10        5.71        6.26      2.34 o 
  -1   4  10        4.12        4.89      2.48 o 
   0   4  10      155.63      154.85     10.70 o 
   1   4  10       21.59       24.69      3.63 o 
   2   4  10       23.20       26.26      4.15 o 
   3   4  10        2.12        2.93      2.62 o 
   4   4  10        6.56       10.15      3.23 o 
  -3   5  10        0.01       -1.19      1.98 o 
  -2   5  10        5.41        1.65      2.17 o 
  -1   5  10       41.89       43.90      4.58 o 
   0   5  10       38.82       31.13      4.32 o 
   2   5  10       53.03       51.29      5.26 o 
   3   5  10        0.07       -0.43      2.02 o 
  -2   6  10       24.03       23.91      3.94 o 
  -1   6  10        0.11       -0.84      2.02 o 
   2   6  10        0.27       -2.56      2.21 o 
   3   6  10       16.46       22.78      4.51 o 
   1   7  10        0.00        1.49      2.47 o 
  -1   0  11        2.04        1.39      2.67 o 
   0   0  11        3.09        1.67      2.33 o 
   1   0  11       12.90       19.03      4.07 o 
  -2   1  11        0.21       -0.22      2.30 o 
  -1   1  11        2.81        0.33      2.33 o 
   0   1  11        5.90        8.58      3.02 o 
   1   1  11        4.96        3.02      2.39 o 
   2   1  11        1.11       -0.05      2.39 o 
  -2   2  11        1.14       -0.04      2.24 o 
  -1   2  11       10.99       13.85      3.38 o 
   0   2  11       49.87       53.13      5.32 o 
   1   2  11        7.09        5.38      2.70 o 
   2   2  11        2.49        6.11      2.65 o 
  -2   3  11       22.78       23.73      4.34 o 
  -1   3  11        0.00       -1.35      2.12 o 
   0   3  11        0.01       -0.52      2.02 o 
   1   3  11        6.20       11.53      3.27 o 
   2   3  11        2.60        3.19      2.29 o 
  -2   4  11        2.10        2.08      2.62 o 
  -1   4  11       30.64       28.70      4.60 o 
   0   4  11        0.54       -1.07      2.05 o 
   1   4  11        0.00       -1.88      2.01 o 
  -1   5  11        1.60        1.78      2.51 o 
   0   5  11        0.21       -1.22      2.04 o 
                                                 
